# Supplementary material for: New Insights into Regulation of Proteome and Polysaccharide in Cell Wall of Elsholtzia splendens in Response to Copper Stress
Source: PLoS One. 2014 Oct 23;9(10):e109573. doi: 10.1371/journal.pone.0109573 (PMC4207692; doi:10.1371/journal.pone.0109573)
Supplement: Table S1 — Protein subcellular localization and go annotation of 55 significantly differentially expressed proteins. (XLS) [file pone.0109573.s002.xls]

## Sheet: Go Annotation
Protein ID	GO description	GO Group	GO ID	Term
		F:Function; P:Biological Process; C:Compartment
gi|162671613|gb|EDQ58162.1|	predicted protein	F	GO:0003676	nucleic acid binding
gi|162671613|gb|EDQ58162.1|	predicted protein	F	GO:0000166	nucleotide binding
gi|17066703|gb|AAL35364.1|AF442386_1	peroxidase	P	GO:0042744	hydrogen peroxide catabolic process
gi|17066703|gb|AAL35364.1|AF442386_1	peroxidase	F	GO:0020037	heme binding
gi|17066703|gb|AAL35364.1|AF442386_1	peroxidase	F	GO:0004601	peroxidase activity
gi|17066703|gb|AAL35364.1|AF442386_1	peroxidase	C	GO:0005576	extracellular region
gi|17066703|gb|AAL35364.1|AF442386_1	peroxidase	P	GO:0055114	oxidation-reduction process
gi|113610742|dbj|BAF21120.1|	Os07g0223100	C	GO:0005576	extracellular region
gi|113610742|dbj|BAF21120.1|	Os07g0223100	F	GO:0005525	GTP binding
gi|113610742|dbj|BAF21120.1|	Os07g0223100	F	GO:0005507	copper ion binding
gi|113610742|dbj|BAF21120.1|	Os07g0223100	P	GO:0046686	response to cadmium ion
gi|113610742|dbj|BAF21120.1|	Os07g0223100	C	GO:0005886	plasma membrane
gi|113610742|dbj|BAF21120.1|	Os07g0223100	P	GO:0006886	intracellular protein transport
gi|113610742|dbj|BAF21120.1|	Os07g0223100	P	GO:0007264	small GTPase mediated signal transduction
gi|113610742|dbj|BAF21120.1|	Os07g0223100	C	GO:0005739	mitochondrion
gi|113610742|dbj|BAF21120.1|	Os07g0223100	F	GO:0005215	transporter activity
gi|1842188|emb|CAA69726.1|	mitochondrial phosphate translocator	C	GO:0016021	integral to membrane
gi|1842188|emb|CAA69726.1|	mitochondrial phosphate translocator	C	GO:0005618	cell wall
gi|1842188|emb|CAA69726.1|	mitochondrial phosphate translocator	C	GO:0005739	mitochondrion
gi|1842188|emb|CAA69726.1|	mitochondrial phosphate translocator	F	GO:0005515	protein binding
gi|1842188|emb|CAA69726.1|	mitochondrial phosphate translocator	C	GO:0009507	chloroplast
gi|1842188|emb|CAA69726.1|	mitochondrial phosphate translocator	P	GO:0006810	transport
gi|1842188|emb|CAA69726.1|	mitochondrial phosphate translocator	C	GO:0005886	plasma membrane
gi|549049082|gb|CCX11729.1|	predicted protein	P	GO:0006810	transport
gi|549049082|gb|CCX11729.1|	predicted protein	F	GO:0005215	transporter activity
gi|288300146|gb|ADC45376.1|	actin	C	GO:0030479	actin cortical patch
gi|288300146|gb|ADC45376.1|	actin	P	GO:0006357	regulation of transcription from RNA polymerase II promoter
gi|288300146|gb|ADC45376.1|	actin	C	GO:0032432	actin filament bundle
gi|288300146|gb|ADC45376.1|	actin	P	GO:0030476	ascospore wall assembly
gi|288300146|gb|ADC45376.1|	actin	C	GO:0000812	Swr1 complex
gi|288300146|gb|ADC45376.1|	actin	P	GO:0000916	actomyosin contractile ring contraction
gi|288300146|gb|ADC45376.1|	actin	C	GO:0000142	cellular bud neck contractile ring
gi|288300146|gb|ADC45376.1|	actin	P	GO:0006897	endocytosis
gi|288300146|gb|ADC45376.1|	actin	C	GO:0031011	Ino80 complex
gi|288300146|gb|ADC45376.1|	actin	C	GO:0035267	NuA4 histone acetyltransferase complex
gi|288300146|gb|ADC45376.1|	actin	F	GO:0005524	ATP binding
gi|288300146|gb|ADC45376.1|	actin	P	GO:0034599	cellular response to oxidative stress
gi|288300146|gb|ADC45376.1|	actin	P	GO:0001300	chronological cell aging
gi|288300146|gb|ADC45376.1|	actin	P	GO:0000011	vacuole inheritance
gi|288300146|gb|ADC45376.1|	actin	P	GO:0016573	histone acetylation
gi|288300146|gb|ADC45376.1|	actin	P	GO:0006281	DNA repair
gi|149391425|gb|ABR25730.1|	ubiquitin fusion protein	C	GO:0005730	nucleolus
gi|149391425|gb|ABR25730.1|	ubiquitin fusion protein	F	GO:0003735	structural constituent of ribosome
gi|149391425|gb|ABR25730.1|	ubiquitin fusion protein	C	GO:0005576	extracellular region
gi|149391425|gb|ABR25730.1|	ubiquitin fusion protein	P	GO:0006412	translation
gi|124360342|gb|ABN08355.1|	heat shock 70 kda protein	F	GO:0005524	ATP binding
gi|124360342|gb|ABN08355.1|	heat shock 70 kda protein	P	GO:0006950	response to stress
gi|124360342|gb|ABN08355.1|	heat shock 70 kda protein	C	GO:0005618	cell wall
gi|20160782|dbj|BAB89723.1|	putative nascent polypeptide associated complex alpha chain	P	GO:0009651	response to salt stress
gi|20160782|dbj|BAB89723.1|	putative nascent polypeptide associated complex alpha chain	F	GO:0008466	glycogenin glucosyltransferase activity
gi|241945088|gb|EES18233.1|	hypothetical protein SORBIDRAFT_09g020360	C	GO:0005576	extracellular region
gi|241945088|gb|EES18233.1|	hypothetical protein SORBIDRAFT_09g020360	P	GO:0051258	protein polymerization
gi|241945088|gb|EES18233.1|	hypothetical protein SORBIDRAFT_09g020360	P	GO:0006184	GTP catabolic process
gi|241945088|gb|EES18233.1|	hypothetical protein SORBIDRAFT_09g020360	P	GO:0007018	microtubule-based movement
gi|241945088|gb|EES18233.1|	hypothetical protein SORBIDRAFT_09g020360	F	GO:0003924	GTPase activity
gi|241945088|gb|EES18233.1|	hypothetical protein SORBIDRAFT_09g020360	F	GO:0005198	structural molecule activity
gi|241945088|gb|EES18233.1|	hypothetical protein SORBIDRAFT_09g020360	C	GO:0005737	cytoplasm
gi|241945088|gb|EES18233.1|	hypothetical protein SORBIDRAFT_09g020360	F	GO:0005525	GTP binding
gi|3335060|gb|AAC26997.1|	plasma membrane-type calcium ATPase	P	GO:0006635	fatty acid beta-oxidation
gi|3335060|gb|AAC26997.1|	plasma membrane-type calcium ATPase	F	GO:0004108	citrate (Si)-synthase activity
gi|3335060|gb|AAC26997.1|	plasma membrane-type calcium ATPase	P	GO:0006099	tricarboxylic acid cycle
gi|3335060|gb|AAC26997.1|	plasma membrane-type calcium ATPase	C	GO:0005618	cell wall
gi|3335060|gb|AAC26997.1|	plasma membrane-type calcium ATPase	P	GO:0006097	glyoxylate cycle
gi|2695711|emb|CAA04703.1|	cytochome b5	F	GO:0008270	zinc ion binding
gi|2695711|emb|CAA04703.1|	cytochome b5	P	GO:0009697	salicylic acid biosynthetic process
gi|2695711|emb|CAA04703.1|	cytochome b5	P	GO:0006862	nucleotide transport
gi|2695711|emb|CAA04703.1|	cytochome b5	P	GO:0006944	cellular membrane fusion
gi|2695711|emb|CAA04703.1|	cytochome b5	P	GO:0010363	regulation of plant-type hypersensitive response
gi|2695711|emb|CAA04703.1|	cytochome b5	P	GO:0010200	response to chitin
gi|2695711|emb|CAA04703.1|	cytochome b5	P	GO:0015802	basic amino acid transport
gi|2695711|emb|CAA04703.1|	cytochome b5	P	GO:0009624	response to nematode
gi|2695711|emb|CAA04703.1|	cytochome b5	P	GO:0006612	protein targeting to membrane
gi|2695711|emb|CAA04703.1|	cytochome b5	P	GO:0050832	defense response to fungus
gi|2695711|emb|CAA04703.1|	cytochome b5	C	GO:0016021	integral to membrane
gi|2695711|emb|CAA04703.1|	cytochome b5	C	GO:0048046	apoplast
gi|2695711|emb|CAA04703.1|	cytochome b5	P	GO:0043069	negative regulation of programmed cell death
gi|2695711|emb|CAA04703.1|	cytochome b5	P	GO:0006730	one-carbon metabolic process
gi|2695711|emb|CAA04703.1|	cytochome b5	F	GO:0004089	carbonate dehydratase activity
gi|2695711|emb|CAA04703.1|	cytochome b5	P	GO:0043090	amino acid import
gi|2695711|emb|CAA04703.1|	cytochome b5	P	GO:0006754	ATP biosynthetic process
gi|2695711|emb|CAA04703.1|	cytochome b5	P	GO:0015696	ammonium transport
gi|2695711|emb|CAA04703.1|	cytochome b5	P	GO:0006882	cellular zinc ion homeostasis
gi|2695711|emb|CAA04703.1|	cytochome b5	P	GO:0006820	anion transport
gi|2695711|emb|CAA04703.1|	cytochome b5	P	GO:0009555	pollen development
gi|2695711|emb|CAA04703.1|	cytochome b5	P	GO:0006888	ER to Golgi vesicle-mediated transport
gi|2695711|emb|CAA04703.1|	cytochome b5	P	GO:0010037	response to carbon dioxide
gi|2695711|emb|CAA04703.1|	cytochome b5	F	GO:0005388	calcium-transporting ATPase activity
gi|2695711|emb|CAA04703.1|	cytochome b5	P	GO:0070588	calcium ion transmembrane transport
gi|2695711|emb|CAA04703.1|	cytochome b5	C	GO:0005886	plasma membrane
gi|2695711|emb|CAA04703.1|	cytochome b5	F	GO:0005516	calmodulin binding
gi|2695711|emb|CAA04703.1|	cytochome b5	P	GO:0030968	endoplasmic reticulum unfolded protein response
gi|2695711|emb|CAA04703.1|	cytochome b5	F	GO:0005524	ATP binding
gi|2695711|emb|CAA04703.1|	cytochome b5	P	GO:0009723	response to ethylene stimulus
gi|2695711|emb|CAA04703.1|	cytochome b5	P	GO:0043269	regulation of ion transport
gi|2695711|emb|CAA04703.1|	cytochome b5	P	GO:0009627	systemic acquired resistance
gi|118482646|gb|ABK93242.1|	unknown	F	GO:0020037	heme binding
gi|118482646|gb|ABK93242.1|	unknown	P	GO:0055085	transmembrane transport
gi|118482646|gb|ABK93242.1|	unknown	C	GO:0005576	extracellular region
gi|118482646|gb|ABK93242.1|	unknown	C	GO:0009507	chloroplast
gi|8452631|emb|CAB94251.1|	ATP synthase beta subunit	F	GO:0005509	calcium ion binding
gi|8452631|emb|CAB94251.1|	ATP synthase beta subunit	F	GO:0005544	calcium-dependent phospholipid binding
gi|118104|sp|P21569.1|CYPH_MAIZE	peptidyl-prolyl cis-trans isomerase	P	GO:0006457	protein folding
gi|118104|sp|P21569.1|CYPH_MAIZE	peptidyl-prolyl cis-trans isomerase	P	GO:0046686	response to cadmium ion
gi|118104|sp|P21569.1|CYPH_MAIZE	peptidyl-prolyl cis-trans isomerase	C	GO:0005886	plasma membrane
gi|118104|sp|P21569.1|CYPH_MAIZE	peptidyl-prolyl cis-trans isomerase	F	GO:0042277	peptide binding
gi|118104|sp|P21569.1|CYPH_MAIZE	peptidyl-prolyl cis-trans isomerase	C	GO:0009507	chloroplast
gi|118104|sp|P21569.1|CYPH_MAIZE	peptidyl-prolyl cis-trans isomerase	P	GO:0000413	protein peptidyl-prolyl isomerization
gi|118104|sp|P21569.1|CYPH_MAIZE	peptidyl-prolyl cis-trans isomerase	C	GO:0048046	apoplast
gi|118104|sp|P21569.1|CYPH_MAIZE	peptidyl-prolyl cis-trans isomerase	F	GO:0003755	peptidyl-prolyl cis-trans isomerase activity
gi|7267299|emb|CAB81081.1|	ferredoxin--nadp+ reductase-like protein	F	GO:0005507	copper ion binding
gi|7267299|emb|CAB81081.1|	ferredoxin--nadp+ reductase-like protein	F	GO:0050660	flavin adenine dinucleotide binding
gi|7267299|emb|CAB81081.1|	ferredoxin--nadp+ reductase-like protein	F	GO:0004324	ferredoxin-NADP+ reductase activity
gi|7267299|emb|CAB81081.1|	ferredoxin--nadp+ reductase-like protein	C	GO:0042651	thylakoid membrane
gi|7267299|emb|CAB81081.1|	ferredoxin--nadp+ reductase-like protein	P	GO:0055114	oxidation-reduction process
gi|7267299|emb|CAB81081.1|	ferredoxin--nadp+ reductase-like protein	F	GO:0050661	NADP binding
gi|7267299|emb|CAB81081.1|	ferredoxin--nadp+ reductase-like protein	C	GO:0048046	apoplast
gi|5262759|emb|CAB45907.1|	putative protein	F	GO:0005507	copper ion binding
gi|5262759|emb|CAB45907.1|	putative protein	F	GO:0050660	flavin adenine dinucleotide binding
gi|5262759|emb|CAB45907.1|	putative protein	F	GO:0004324	ferredoxin-NADP+ reductase activity
gi|5262759|emb|CAB45907.1|	putative protein	C	GO:0005576	extracellular region
gi|5262759|emb|CAB45907.1|	putative protein	P	GO:0055114	oxidation-reduction process
gi|5262759|emb|CAB45907.1|	putative protein	F	GO:0050661	NADP binding
gi|223517971|gb|EEF25420.1|	conserved hypothetical protein	P	GO:0009846	pollen germination
gi|223517971|gb|EEF25420.1|	conserved hypothetical protein	P	GO:0006944	cellular membrane fusion
gi|223517971|gb|EEF25420.1|	conserved hypothetical protein	P	GO:0019722	calcium-mediated signaling
gi|223517971|gb|EEF25420.1|	conserved hypothetical protein	P	GO:0048193	Golgi vesicle transport
gi|223517971|gb|EEF25420.1|	conserved hypothetical protein	C	GO:0005886	plasma membrane
gi|223517971|gb|EEF25420.1|	conserved hypothetical protein	F	GO:0005515	protein binding
gi|223517971|gb|EEF25420.1|	conserved hypothetical protein	P	GO:0030163	protein catabolic process
gi|223517971|gb|EEF25420.1|	conserved hypothetical protein	C	GO:0005774	vacuolar membrane
gi|223517971|gb|EEF25420.1|	conserved hypothetical protein	F	GO:0005509	calcium ion binding
gi|223517971|gb|EEF25420.1|	conserved hypothetical protein	C	GO:0048046	apoplast
gi|219742878|emb|CAW46527.1|	unnamed protein product	C	GO:0009506	plasmodesma
gi|219742878|emb|CAW46527.1|	unnamed protein product	F	GO:0030276	clathrin binding
gi|219742878|emb|CAW46527.1|	unnamed protein product	P	GO:0016192	vesicle-mediated transport
gi|219742878|emb|CAW46527.1|	unnamed protein product	P	GO:0006886	intracellular protein transport
gi|219742878|emb|CAW46527.1|	unnamed protein product	C	GO:0005829	cytosol
gi|219742878|emb|CAW46527.1|	unnamed protein product	C	GO:0030126	COPI vesicle coat
gi|219742878|emb|CAW46527.1|	unnamed protein product	F	GO:0005198	structural molecule activity
gi|255634488|gb|ACU17608.1|	unknown	C	GO:0048046	apoplast
gi|255634488|gb|ACU17608.1|	unknown	F	GO:0004872	receptor activity
gi|255634488|gb|ACU17608.1|	unknown	P	GO:0006810	transport
gi|255634488|gb|ACU17608.1|	unknown	F	GO:0005215	transporter activity
gi|6634773|gb|AAF19753.1|AC009917_12	Ferredoxin-NADP Reductase	F	GO:0050660	flavin adenine dinucleotide binding
gi|6634773|gb|AAF19753.1|AC009917_12	Ferredoxin-NADP Reductase	F	GO:0004324	ferredoxin-NADP+ reductase activity
gi|6634773|gb|AAF19753.1|AC009917_12	Ferredoxin-NADP Reductase	F	GO:0050661	NADP binding
gi|6634773|gb|AAF19753.1|AC009917_12	Ferredoxin-NADP Reductase	F	GO:0050660	flavin adenine dinucleotide binding
gi|222844395|gb|EEE81942.1|	predicted protein	F	GO:0020037	heme binding
gi|222844395|gb|EEE81942.1|	predicted protein	F	GO:0004601	peroxidase activity
gi|222844395|gb|EEE81942.1|	predicted protein	P	GO:0055114	oxidation-reduction process
gi|222844395|gb|EEE81942.1|	predicted protein	P	GO:0006979	response to oxidative stress
gi|310935|gb|AAA53296.1|	60S ribosomal protein L25	C	GO:0048046	apoplast
gi|310935|gb|AAA53296.1|	60S ribosomal protein L25	F	GO:0003735	structural constituent of ribosome
gi|310935|gb|AAA53296.1|	60S ribosomal protein L25	P	GO:0006412	translation
gi|310935|gb|AAA53296.1|	60S ribosomal protein L25	F	GO:0019843	rRNA binding
gi|310935|gb|AAA53296.1|	60S ribosomal protein L25	F	GO:0000166	nucleotide binding
gi|310935|gb|AAA53296.1|	60S ribosomal protein L25	C	GO:0000325	plant-type vacuole
gi|7801655|emb|CAB91576.1|	vacuolar H(+)-ATPase subunit-like protein	F	GO:0050660	flavin adenine dinucleotide binding
gi|7801655|emb|CAB91576.1|	vacuolar H(+)-ATPase subunit-like protein	F	GO:0050105	L-gulonolactone oxidase activity
gi|7801655|emb|CAB91576.1|	vacuolar H(+)-ATPase subunit-like protein	C	GO:0016020	membrane
gi|7801655|emb|CAB91576.1|	vacuolar H(+)-ATPase subunit-like protein	C	GO:0005618	cell wall
gi|7801655|emb|CAB91576.1|	vacuolar H(+)-ATPase subunit-like protein	F	GO:0008762	UDP-N-acetylmuramate dehydrogenase activity
gi|7801655|emb|CAB91576.1|	vacuolar H(+)-ATPase subunit-like protein	P	GO:0055114	oxidation-reduction process
gi|7801655|emb|CAB91576.1|	vacuolar H(+)-ATPase subunit-like protein	F	GO:0003885	D-arabinono-1,4-lactone oxidase activity
gi|974780|emb|CAA89050.1|	small G protein	F	GO:0032794	GTPase activating protein binding
gi|974780|emb|CAA89050.1|	small G protein	P	GO:0009734	auxin mediated signaling pathway
gi|974780|emb|CAA89050.1|	small G protein	F	GO:0005525	GTP binding
gi|162036292|gb|ABX82323.1|	elongation factor 1 subunit alpha	F	GO:0003746	translation elongation factor activity
gi|162036292|gb|ABX82323.1|	elongation factor 1 subunit alpha	C	GO:0005739	mitochondrion
gi|162036292|gb|ABX82323.1|	elongation factor 1 subunit alpha	C	GO:0009505	plant-type cell wall
gi|162036292|gb|ABX82323.1|	elongation factor 1 subunit alpha	P	GO:0006414	translational elongation
gi|162036292|gb|ABX82323.1|	elongation factor 1 subunit alpha	P	GO:0006184	GTP catabolic process
gi|162036292|gb|ABX82323.1|	elongation factor 1 subunit alpha	F	GO:0003924	GTPase activity
gi|162036292|gb|ABX82323.1|	elongation factor 1 subunit alpha	C	GO:0009507	chloroplast
gi|162036292|gb|ABX82323.1|	elongation factor 1 subunit alpha	C	GO:0005773	vacuole
gi|162036292|gb|ABX82323.1|	elongation factor 1 subunit alpha	P	GO:0046686	response to cadmium ion
gi|162036292|gb|ABX82323.1|	elongation factor 1 subunit alpha	F	GO:0005525	GTP binding
gi|162036292|gb|ABX82323.1|	elongation factor 1 subunit alpha	C	GO:0005886	plasma membrane
gi|2546988|emb|CAA75386.1|	2-dehydro-3-deoxyphosphoheptonate aldolase	P	GO:0033587	shikimate biosynthetic process
gi|2546988|emb|CAA75386.1|	2-dehydro-3-deoxyphosphoheptonate aldolase	P	GO:0009611	response to wounding
gi|2546988|emb|CAA75386.1|	2-dehydro-3-deoxyphosphoheptonate aldolase	P	GO:0009617	response to bacterium
gi|2546988|emb|CAA75386.1|	2-dehydro-3-deoxyphosphoheptonate aldolase	P	GO:0009423	chorismate biosynthetic process
gi|2546988|emb|CAA75386.1|	2-dehydro-3-deoxyphosphoheptonate aldolase	F	GO:0003849	3-deoxy-7-phosphoheptulonate synthase activity
gi|2546988|emb|CAA75386.1|	2-dehydro-3-deoxyphosphoheptonate aldolase	P	GO:0009073	aromatic amino acid family biosynthetic process
gi|2546988|emb|CAA75386.1|	2-dehydro-3-deoxyphosphoheptonate aldolase	F	GO:0016829	lyase activity
gi|2546988|emb|CAA75386.1|	2-dehydro-3-deoxyphosphoheptonate aldolase	C	GO:0009507	chloroplast
gi|2546988|emb|CAA75386.1|	2-dehydro-3-deoxyphosphoheptonate aldolase	C	GO:0009505	plant-type cell wall
gi|20756|emb|CAA46600.1|	RAS-related GTP-binding protein	F	GO:0003746	translation elongation factor activity
gi|20756|emb|CAA46600.1|	RAS-related GTP-binding protein	C	GO:0005739	mitochondrion
gi|20756|emb|CAA46600.1|	RAS-related GTP-binding protein	C	GO:0005730	nucleolus
gi|20756|emb|CAA46600.1|	RAS-related GTP-binding protein	P	GO:0006414	translational elongation
gi|20756|emb|CAA46600.1|	RAS-related GTP-binding protein	P	GO:0006184	GTP catabolic process
gi|20756|emb|CAA46600.1|	RAS-related GTP-binding protein	F	GO:0003924	GTPase activity
gi|20756|emb|CAA46600.1|	RAS-related GTP-binding protein	C	GO:0009507	chloroplast
gi|20756|emb|CAA46600.1|	RAS-related GTP-binding protein	C	GO:0005773	vacuole
gi|20756|emb|CAA46600.1|	RAS-related GTP-binding protein	P	GO:0046686	response to cadmium ion
gi|20756|emb|CAA46600.1|	RAS-related GTP-binding protein	F	GO:0005525	GTP binding
gi|20756|emb|CAA46600.1|	RAS-related GTP-binding protein	C	GO:0009505	plant-type cell wall
gi|223535787|gb|EEF37449.1|	Aspartic proteinase nepenthesin-1 precursor, putative	F	GO:0004190	aspartic-type endopeptidase activity
gi|223535787|gb|EEF37449.1|	Aspartic proteinase nepenthesin-2 precursor, putative	P	GO:0006508	proteolysis
gi|147774267|emb|CAN65551.1|	hypothetical protein	P	GO:0006979	response to oxidative stress
gi|147774267|emb|CAN65551.1|	hypothetical protein	F	GO:0005525	GTP binding
gi|147774267|emb|CAN65551.1|	hypothetical protein	P	GO:0007264	small GTPase mediated signal transduction
gi|147774267|emb|CAN65551.1|	hypothetical protein	P	GO:0009651	response to salt stress
gi|147774267|emb|CAN65551.1|	hypothetical protein	P	GO:0015031	protein transport
gi|147822728|emb|CAN61765.1|	hypothetical protein VITISV_025412	P	GO:0033587	shikimate biosynthetic process
gi|147822728|emb|CAN61765.1|	hypothetical protein VITISV_025412	P	GO:0009611	response to wounding
gi|147822728|emb|CAN61765.1|	hypothetical protein VITISV_025412	P	GO:0009617	response to bacterium
gi|147822728|emb|CAN61765.1|	hypothetical protein VITISV_025412	P	GO:0009423	chorismate biosynthetic process
gi|147822728|emb|CAN61765.1|	hypothetical protein VITISV_025412	F	GO:0003849	3-deoxy-7-phosphoheptulonate synthase activity
gi|147822728|emb|CAN61765.1|	hypothetical protein VITISV_025412	P	GO:0009073	aromatic amino acid family biosynthetic process
gi|147822728|emb|CAN61765.1|	hypothetical protein VITISV_025412	F	GO:0016829	lyase activity
gi|147822728|emb|CAN61765.1|	hypothetical protein VITISV_025412	C	GO:0009507	chloroplast
gi|147822728|emb|CAN61765.1|	hypothetical protein VITISV_025412	C	GO:0048046	apoplast
gi|222855760|gb|EEE93307.1|	predicted protein	F	GO:0004190	aspartic-type endopeptidase activity
gi|222855760|gb|EEE93307.1|	predicted protein	P	GO:0006508	proteolysis
gi|147801802|emb|CAN74538.1|	hypothetical protein VITISV_023718	F	GO:0005507	copper ion binding
gi|147801802|emb|CAN74538.1|	hypothetical protein VITISV_023718	F	GO:0009055	electron carrier activity
gi|3256066|emb|CAA74320.1|	chloroplast NAD-MDH	P	GO:0006944	cellular membrane fusion
gi|3256066|emb|CAA74320.1|	chloroplast NAD-MDH	P	GO:0055047	generative cell mitosis
gi|3256066|emb|CAA74320.1|	chloroplast NAD-MDH	C	GO:0005576	extracellular region
gi|3256066|emb|CAA74320.1|	chloroplast NAD-MDH	P	GO:0009846	pollen germination
gi|3256066|emb|CAA74320.1|	chloroplast NAD-MDH	P	GO:0009556	microsporogenesis
gi|3256066|emb|CAA74320.1|	chloroplast NAD-MDH	P	GO:0006075	(1->3)-beta-D-glucan biosynthetic process
gi|3256066|emb|CAA74320.1|	chloroplast NAD-MDH	P	GO:0080092	regulation of pollen tube growth
gi|3256066|emb|CAA74320.1|	chloroplast NAD-MDH	C	GO:0000148	1,3-beta-D-glucan synthase complex
gi|3256066|emb|CAA74320.1|	chloroplast NAD-MDH	F	GO:0003843	1,3-beta-D-glucan synthase activity
gi|3256066|emb|CAA74320.1|	chloroplast NAD-MDH	P	GO:0006606	protein import into nucleus
gi|3256066|emb|CAA74320.1|	chloroplast NAD-MDH	P	GO:0052543	callose deposition in cell wall
gi|51849658|gb|BAD42360.1|	D-glyceraldehyde-3-phosphate dehydrogenase	F	GO:0003843	1,3-beta-D-glucan synthase activity
gi|51849658|gb|BAD42360.1|	D-glyceraldehyde-3-phosphate dehydrogenase	P	GO:0006075	(1->3)-beta-D-glucan biosynthetic process
gi|74231038|dbj|ABA00663.1|	40S ribosomal protein S19	C	GO:0005886	plasma membrane
gi|74231038|dbj|ABA00663.1|	40S ribosomal protein S19	C	GO:0005730	nucleolus
gi|74231038|dbj|ABA00663.1|	40S ribosomal protein S19	C	GO:0022626	cytosolic ribosome
gi|74231038|dbj|ABA00663.1|	40S ribosomal protein S19	F	GO:0003735	structural constituent of ribosome
gi|74231038|dbj|ABA00663.1|	40S ribosomal protein S19	C	GO:0005576	extracellular region
gi|74231038|dbj|ABA00663.1|	40S ribosomal protein S19	P	GO:0040007	growth
gi|74231038|dbj|ABA00663.1|	40S ribosomal protein S19	C	GO:0009507	chloroplast
gi|21272|emb|CAA48479.1|	phosphoglycerate kinase	C	GO:0005576	extracellular region
gi|21272|emb|CAA48479.1|	phosphoglycerate kinase	P	GO:0034976	response to endoplasmic reticulum stress
gi|21272|emb|CAA48479.1|	phosphoglycerate kinase	F	GO:0004618	phosphoglycerate kinase activity
gi|21272|emb|CAA48479.1|	phosphoglycerate kinase	C	GO:0009506	plasmodesma
gi|21272|emb|CAA48479.1|	phosphoglycerate kinase	C	GO:0005774	vacuolar membrane
gi|21272|emb|CAA48479.1|	phosphoglycerate kinase	P	GO:0006096	glycolysis
gi|21272|emb|CAA48479.1|	phosphoglycerate kinase	P	GO:0016310	phosphorylation
gi|21272|emb|CAA48479.1|	phosphoglycerate kinase	C	GO:0009570	chloroplast stroma
gi|21272|emb|CAA48479.1|	phosphoglycerate kinase	P	GO:0046685	response to arsenic-containing substance
gi|50080249|gb|AAT69584.1|	putative malate dehydrogenase	C	GO:0005788	endoplasmic reticulum lumen
gi|50080249|gb|AAT69584.1|	putative malate dehydrogenase	F	GO:0030060	L-malate dehydrogenase activity
gi|50080249|gb|AAT69584.1|	putative malate dehydrogenase	P	GO:0009651	response to salt stress
gi|50080249|gb|AAT69584.1|	putative malate dehydrogenase	P	GO:0006108	malate metabolic process
gi|50080249|gb|AAT69584.1|	putative malate dehydrogenase	P	GO:0006099	tricarboxylic acid cycle
gi|50080249|gb|AAT69584.1|	putative malate dehydrogenase	P	GO:0044262	cellular carbohydrate metabolic process
gi|50080249|gb|AAT69584.1|	putative malate dehydrogenase	F	GO:0000166	nucleotide binding
gi|50080249|gb|AAT69584.1|	putative malate dehydrogenase	C	GO:0009570	chloroplast stroma
gi|50080249|gb|AAT69584.1|	putative malate dehydrogenase	P	GO:0010043	response to zinc ion
gi|50080249|gb|AAT69584.1|	putative malate dehydrogenase	C	GO:0005773	vacuole
gi|50080249|gb|AAT69584.1|	putative malate dehydrogenase	P	GO:0046686	response to cadmium ion
gi|50080249|gb|AAT69584.1|	putative malate dehydrogenase	C	GO:0005634	nucleus
gi|50080249|gb|AAT69584.1|	putative malate dehydrogenase	C	GO:0005886	plasma membrane
gi|50080249|gb|AAT69584.1|	putative malate dehydrogenase	C	GO:0048046	apoplast
gi|1856971|gb|BAA05057.1|	cyc07	P	GO:0043090	amino acid import
gi|1856971|gb|BAA05057.1|	cyc07	P	GO:0006754	ATP biosynthetic process
gi|1856971|gb|BAA05057.1|	cyc07	P	GO:0015696	ammonium transport
gi|1856971|gb|BAA05057.1|	cyc07	P	GO:0006882	cellular zinc ion homeostasis
gi|168588|gb|AAA33499.1|	2,3-bisphosphoglycerate-independent phosphoglycerate mutase	F	GO:0004619	phosphoglycerate mutase activity
gi|168588|gb|AAA33499.1|	2,3-bisphosphoglycerate-independent phosphoglycerate mutase	P	GO:0006096	glycolysis
gi|168588|gb|AAA33499.1|	2,3-bisphosphoglycerate-independent phosphoglycerate mutase	P	GO:0006950	response to stress
gi|168588|gb|AAA33499.1|	2,3-bisphosphoglycerate-independent phosphoglycerate mutase	F	GO:0004619	phosphoglycerate mutase activity
gi|168588|gb|AAA33499.1|	2,3-bisphosphoglycerate-independent phosphoglycerate mutase	C	GO:0048046	apoplast
gi|11095158|emb|AAG29748.1|	non-symbiotic hemoglobin	P	GO:0015671	oxygen transport
gi|11095158|emb|AAG29748.1|	non-symbiotic hemoglobin	P	GO:0009399	nitrogen fixation
gi|11095158|emb|AAG29748.1|	non-symbiotic hemoglobin	F	GO:0005344	oxygen transporter activity
gi|11095158|emb|AAG29748.1|	non-symbiotic hemoglobin	F	GO:0020037	heme binding
gi|11095158|emb|AAG29748.1|	non-symbiotic hemoglobin	P	GO:0006808	regulation of nitrogen utilization
gi|11095158|emb|AAG29748.1|	non-symbiotic hemoglobin	F	GO:0030234	enzyme regulator activity
gi|11095158|emb|AAG29748.1|	non-symbiotic hemoglobin	P	GO:0050790	regulation of catalytic activity
gi|11095158|emb|AAG29748.1|	non-symbiotic hemoglobin	F	GO:0019825	oxygen binding
gi|11095158|emb|AAG29748.1|	non-symbiotic hemoglobin	P	GO:0006355	regulation of transcription, DNA-dependent
gi|1143507|emb|CAA63786.1|	P0 ribosomal protein	C	GO:0048046	apoplast
gi|1143507|emb|CAA63786.1|	P0 ribosomal protein	F	GO:0003735	structural constituent of ribosome
gi|1143507|emb|CAA63786.1|	P0 ribosomal protein	P	GO:0006412	translation
gi|1143507|emb|CAA63786.1|	P0 ribosomal protein	F	GO:0019843	rRNA binding
gi|1143507|emb|CAA63786.1|	P0 ribosomal protein	F	GO:0000166	nucleotide binding
gi|1143507|emb|CAA63786.1|	P0 ribosomal protein	C	GO:0000325	plant-type vacuole
gi|643074|gb|AAA79921.1|	putative 40S ribosomal protein s12	F	GO:0003735	structural constituent of ribosome
gi|643074|gb|AAA79921.1|	putative 40S ribosomal protein s12	P	GO:0006412	translation
gi|643074|gb|AAA79921.1|	putative 40S ribosomal protein s12	F	GO:0019843	rRNA binding
gi|643074|gb|AAA79921.1|	putative 40S ribosomal protein s12	F	GO:0000166	nucleotide binding
gi|255648032|gb|ACU24472.1 |	unknown	C	GO:0048046	apoplast
gi|255648032|gb|ACU24472.1 |	unknown	F	GO:0005524	ATP binding
gi|255648032|gb|ACU24472.1 |	unknown	C	GO:0005739	mitochondrion
gi|255648032|gb|ACU24472.1 |	unknown	C	GO:0005886	plasma membrane
gi|415733|gb|CAA81689.1|	mitochondrial chaperonin	C	GO:0048046	apoplast
gi|415733|gb|CAA81689.1|	mitochondrial chaperonin	F	GO:0005524	ATP binding
gi|415733|gb|CAA81689.1|	mitochondrial chaperonin	C	GO:0005739	mitochondrion
gi|415733|gb|CAA81689.1|	mitochondrial chaperonin	C	GO:0005886	plasma membrane
gi|33332509|gb|AAQ11442.1|	maturase k	P	GO:0008380	RNA splicing
gi|33332509|gb|AAQ11442.1|	maturase k	F	GO:0003723	RNA binding
gi|33332509|gb|AAQ11442.1|	maturase k	P	GO:0006397	mRNA processing
gi|33332509|gb|AAQ11442.1|	maturase k	P	GO:0008033	tRNA processing
gi|33332509|gb|AAQ11442.1|	maturase K	P	GO:0009723	response to ethylene stimulus
gi|1222552|gb|AAD09283.1|	pectin methylesterase	C	GO:0005737	cytoplasm
gi|1222552|gb|AAD09283.1|	pectin methylesterase	P	GO:0009624	response to nematode
gi|1222552|gb|AAD09283.1|	pectin methylesterase	C	GO:0009505	plant-type cell wall
gi|1222552|gb|AAD09283.1|	pectin methylesterase	P	GO:0042545	cell wall modification
gi|1222552|gb|AAD09283.1|	pectin methylesterase	C	GO:0005886	plasma membrane
gi|1222552|gb|AAD09283.1|	pectin methylesterase	F	GO:0030599	pectinesterase activity
gi|1222552|gb|AAD09283.1|	pectin methylesterase	P	GO:0007047	cellular cell wall organization
gi|1222552|gb|AAD09283.1|	pectin methylesterase	F	GO:0045330	aspartyl esterase activity
gi|1222552|gb|AAD09283.1|	pectin methylesterase	F	GO:0004857	enzyme inhibitor activity
gi|1222552|gb|AAD09283.1|	pectin methylesterase	P	GO:0043086	negative regulation of catalytic activity
gi|1222552|gb|AAD09283.1|	pectin methylesterase	C	GO:0048046	apoplast
gi|1222552|gb|AAD09283.1|	pectin methylesterase	P	GO:0045490	pectin catabolic process
gi|47847590|gb|BAD21977.1|	porin-like protein	C	GO:0009941	chloroplast envelope
gi|47847590|gb|BAD21977.1|	porin-like protein	P	GO:0009617	response to bacterium
gi|47847590|gb|BAD21977.1|	porin-like protein	F	GO:0008308	voltage-gated anion channel activity
gi|47847590|gb|BAD21977.1|	porin-like protein	C	GO:0005886	plasma membrane
gi|47847590|gb|BAD21977.1|	porin-like protein	C	GO:0005618	cell wall
gi|47847590|gb|BAD21977.1|	porin-like protein	P	GO:0055085	transmembrane transport
gi|47847590|gb|BAD21977.1|	porin-like protein	P	GO:0044070	regulation of anion transport
gi|167472851|emb|ABZ81047.1|	pollen allergen Que a 1 isoform	P	GO:0080092	regulation of pollen tube growth
gi|167472851|emb|ABZ81047.1|	pollen allergen Que a 1 isoform	P	GO:0009860	pollen tube growth
gi|167472851|emb|ABZ81047.1|	pollen allergen Que a 1 isoform	P	GO:0009555	pollen development
gi|167472851|emb|ABZ81047.1|	pollen allergen Que a 1 isoform	P	GO:0009846	pollen germination
gi|53749369|gb|AAU90228.1|	putative 1,4-benzoquinone reductase	P	GO:0015671	oxygen transport
gi|53749369|gb|AAU90228.1|	putative 1,4-benzoquinone reductase	P	GO:0009399	nitrogen fixation
gi|53749369|gb|AAU90228.1|	putative 1,4-benzoquinone reductase	F	GO:0005344	oxygen transporter activity
gi|53749369|gb|AAU90228.1|	putative 1,4-benzoquinone reductase	F	GO:0020037	heme binding
gi|53749369|gb|AAU90228.1|	putative 1,4-benzoquinone reductase	P	GO:0006808	regulation of nitrogen utilization
gi|53749369|gb|AAU90228.1|	putative 1,4-benzoquinone reductase	F	GO:0030234	enzyme regulator activity
gi|53749369|gb|AAU90228.1|	putative 1,4-benzoquinone reductase	P	GO:0050790	regulation of catalytic activity
gi|53749369|gb|AAU90228.1|	putative 1,4-benzoquinone reductase	F	GO:0019825	oxygen binding
gi|53749369|gb|AAU90228.1|	putative 1,4-benzoquinone reductase	P	GO:0006355	regulation of transcription, DNA-dependent
gi|13624884|emb|CAC36986.1|	thioredoxin h	P	GO:0006662	glycerol ether metabolic process
gi|13624884|emb|CAC36986.1|	thioredoxin h	P	GO:0045454	cell redox homeostasis
gi|13624884|emb|CAC36986.1|	thioredoxin h	F	GO:0009055	electron carrier activity
gi|13624884|emb|CAC36986.1|	thioredoxin h	F	GO:0015035	protein disulfide oxidoreductase activity
gi|13624884|emb|CAC36986.1|	thioredoxin h	P	GO:0006662	glycerol ether metabolic process
gi|13624884|emb|CAC36986.1|	thioredoxin h	P	GO:0009408	response to heat
gi|162680354|gb|EDQ66791.1|	predicted protein	C	GO:0005794	Golgi apparatus
gi|162680354|gb|EDQ66791.1|	predicted protein	C	GO:0009506	plasmodesma
gi|162680354|gb|EDQ66791.1|	predicted protein	C	GO:0005618	cell wall
gi|162680354|gb|EDQ66791.1|	predicted protein	P	GO:0030244	cellulose biosynthetic process
gi|162680354|gb|EDQ66791.1|	predicted protein	F	GO:0008466	glycogenin glucosyltransferase activity
gi|162680354|gb|EDQ66791.1|	predicted protein	C	GO:0005576	extracellular region
gi|162680354|gb|EDQ66791.1|	predicted protein	P	GO:0007047	cellular cell wall organization
gi|125563499|gb|EAZ08879.1|	hypothetical protein OsI_31140	F	GO:0046872	metal ion binding
gi|125563499|gb|EAZ08879.1|	hypothetical protein OsI_31140	P	GO:0006801	superoxide metabolic process
gi|125563499|gb|EAZ08879.1|	hypothetical protein OsI_31140	F	GO:0004784	superoxide dismutase activity
gi|125563499|gb|EAZ08879.1|	hypothetical protein OsI_31140	P	GO:0055114	oxidation-reduction process
gi|125563499|gb|EAZ08879.1|	hypothetical protein OsI_31140	C	GO:0005576	extracellular region
gi|218190658|gb|EEC73085.1 |	hypothetical protein OsI_07053	P	GO:0009753	response to jasmonic acid stimulus
gi|218190658|gb|EEC73085.1 |	hypothetical protein OsI_07053	F	GO:0016829	lyase activity
gi|218190658|gb|EEC73085.1 |	hypothetical protein OsI_07053	P	GO:0009620	response to fungus
gi|218190658|gb|EEC73085.1 |	hypothetical protein OsI_07053	P	GO:0009423	chorismate biosynthetic process
gi|218190658|gb|EEC73085.1 |	hypothetical protein OsI_07053	P	GO:0009611	response to wounding
gi|218190658|gb|EEC73085.1 |	hypothetical protein OsI_07053	P	GO:0009695	jasmonic acid biosynthetic process
gi|218190658|gb|EEC73085.1 |	hypothetical protein OsI_07053	F	GO:0003849	3-deoxy-7-phosphoheptulonate synthase activity
gi|218190658|gb|EEC73085.1 |	hypothetical protein OsI_07053	P	GO:0009617	response to bacterium
gi|218190658|gb|EEC73085.1 |	hypothetical protein OsI_07053	F	GO:0005515	protein binding
gi|218190658|gb|EEC73085.1 |	hypothetical protein OsI_07053	P	GO:0033587	shikimate biosynthetic process
gi|218190658|gb|EEC73085.1 |	hypothetical protein OsI_07053	C	GO:0048046	apoplast
gi|218190658|gb|EEC73085.1 |	hypothetical protein OsI_07053	P	GO:0009073	aromatic amino acid family biosynthetic process
gi|551267|gb|CAA55047.1|	60s acidic ribosomal protein P2	C	GO:0005618	cell wall
gi|551267|gb|CAA55047.1|	60s acidic ribosomal protein P2	C	GO:0005840	ribosome
gi|551267|gb|CAA55047.1|	60s acidic ribosomal protein P2	F	GO:0003735	structural constituent of ribosome
gi|551267|gb|CAA55047.1|	60s acidic ribosomal protein P2	P	GO:0042254	ribosome biogenesis
gi|551267|gb|CAA55047.1|	60s acidic ribosomal protein P2	P	GO:0006414	translational elongation

## Sheet: subcellular location
Proein ID	Protein description	Protein was found in other species	Predicted localisation (SP: Secretory Pathway)			number of non redundant peptide
			Target P	Predotar	WoLF PSORT
gi|162671613|gb|EDQ58162.1|	predicted protein	Physcomitrella patens subsp	SP	SP	SP	1
gi|17066703|gb|AAL35364.1|AF442386_1	peroxidase	Capsicum annuum	SP	SP	SP	3
gi|113610742|dbj|BAF21120.1|	Os07g0223100	Oryza sativa Japonica Group				2
gi|1842188|emb|CAA69726.1|	mitochondrial phosphate translocator	Betula pendula				1
gi|549049082|gb|CCX11729.1|	predicted protein	Populus trichocarpa				5
gi|288300146|gb|ADC45376.1|	actin	Cleistogenes songorica				2
gi|149391425|gb|ABR25730.1|	ubiquitin fusion protein	Oryza sativa Indica Group	SP	SP		3
gi|124360342|gb|ABN08355.1|	Heat shock protein Hsp70	Medicago truncatula				1
gi|20160782|dbj|BAB89723.1|	putative nascent polypeptide associated complex alpha chain	Oryza sativa Japonica Group				5
gi|241945088|gb|EES18233.1|	hypothetical protein SORBIDRAFT_09g020360	Sorghum bicolor			SP	1
gi|3335060|gb|AAC26997.1|	plasma membrane-type calcium ATPase	Arabidopsis thaliana	SP			2
gi|2695711|emb|CAA04703.1|	cytochome b5	Olea europaea				2
gi|118482646|gb|ABK93242.1|	unknown	Populus trichocarpa	SP	SP		2
gi|8452631|emb|CAB94251.1|	ATP synthase beta subunit	Cichorium intybus				1
gi|118104|sp|P21569.1|CYPH_MAIZE	Peptidyl-prolyl cis-trans isomerase	Zea mays L				5
gi|7267299|emb|CAB81081.1|	ferredoxin--NADP+ reductase-like protein	Arabidopsis thaliana				2
gi|5262759|emb|CAB45907.1|	putative protein	Arabidopsis thaliana	SP	SP		5
gi|223517971|gb|EEF25420.1|	conserved hypothetical protein	Ricinus communis				5
gi|219742878|emb|CAW46527.1|	unnamed protein product	Glycine max				2
gi|255634488|gb|ACU17608.1|	unknown	Glycine max		SP	SP	2
gi|6634773|gb|AAF19753.1|AC009917_12	Ferredoxin-NADP Reductase	Oryza sativa				4
gi|222844395|gb|EEE81942.1|	predicted protein	Populus trichocarpa	SP	SP	SP	1
gi|310935|gb|AAA53296.1|	60S ribosomal protein L25	Nicotiana tabacum				2
gi|7801655|emb|CAB91576.1|	vacuolar H(+)-ATPase subunit-like protein	Arabidopsis thaliana				2
gi|974780|emb|CAA89050.1|	small G protein	Beta vulgaris subsp. vulgaris	SP	SP		2
gi|162036292|gb|ABX82323.1|	elongation factor 1 subunit alpha	Cenchrus americanus				5
gi|2546988|emb|CAA75386.1|	2-dehydro-3-deoxyphosphoheptonate aldolase	Morinda citrifolia	SP	SP		1
gi|20756|emb|CAA46600.1|	RAS-related GTP-binding protein	Pisum sativum				3
gi|223535787|gb|EEF37449.1|	Aspartic proteinase nepenthesin-1 precursor, putative	Ricinus communis		SP		1
gi|147774267|emb|CAN65551.1|	PREDICTED: hypothetical protein	Vitis vinifera				6
gi|147822728|emb|CAN61765.1|	hypothetical protein VITISV_025412	Vitis vinifera				2
gi|222855760|gb|EEE93307.1|	predicted protein	Populus trichocarpa		SP		1
gi|147801802|emb|CAN74538.1|	hypothetical protein VITISV_023718	Vitis vinifera				2
gi|3256066|emb|CAA74320.1|	chloroplast NAD-MDH	Arabidopsis thaliana				6
gi|51849658|gb|BAD42360.1|	D-glyceraldehyde-3-phosphate dehydrogenase	Periploca sepium				2
gi|74231038|dbj|ABA00663.1|	40S ribosomal protein S19	Solanum peruvianum				1
gi|21272|emb|CAA48479.1|	phosphoglycerate kinase	Spinacia oleracea	SP	SP	SP	2
gi|50080249|gb|AAT69584.1|	putative malate dehydrogenase	Oryza sativa Japonica Group				1
gi|1856971|gb|BAA05057.1|	cyc07	Catharanthus roseus				2
gi|168588|gb|AAA33499.1|	2,3-bisphosphoglycerate-independent phosphoglycerate mutase	Zea mays		SP		2
gi|11095158|emb|AAG29748.1|	non-symbiotic hemoglobin	Medicago sativa	SP			4
gi|1143507|emb|CAA63786.1|	P0 ribosomal protein	Lupinus luteus				1
gi|643074|gb|AAA79921.1|	putative 40S ribosomal protein s12	Fragaria x ananassa				1
gi|255648032|gb|ACU24472.1 |	unknown	Glycine max				1
gi|415733|gb|CAA81689.1|	mitochondrial chaperonin	Brassica napus			SP	5
gi|33332509|gb|AAQ11442.1|	maturase K	Pitcairnia xanthocalyx	SP	SP		6
gi|1222552|gb|AAD09283.1|	pectin methylesterase	Solanum lycopersicum	SP	SP		1
gi|47847590|gb|BAD21977.1|	porin-like protein	Oryza sativa Japonica Group	SP	SP		6
gi|167472851|emb|ABZ81047.1|	pollen allergen Que a 1 isoform	Quercus alba	SP	SP		1
gi|53749369|gb|AAU90228.1|	putative 1,4-benzoquinone reductase	Oryza sativa Japonica Group		SP		1
gi|13624884|emb|CAC36986.1|	thioredoxin h	Pisum sativum				5
gi|162680354|gb|EDQ66791.1|	predicted protein	Physcomitrella patens subsp. patens	SP	SP		1
gi|125563499|gb|EAZ08879.1|	hypothetical protein OsI_31140	Oryza sativa Indica Group				1
gi|218190658|gb|EEC73085.1 |	hypothetical protein OsI_07053	Oryza sativa Indica Group				2
gi|551267|gb|CAA55047.1|	60s acidic ribosomal protein P2	Parthenium argentatum				1

## Sheet: Go Annotation diversity
Gene Ontology Classified Leve1	Gene Ontology Classified Leve2	All Identified Protein	Differentially Expressed Protein	fisher P value	FDR
biological_process	metabolic process	375	33	0.000369634	0.0011089
	cellular process	339	23	4.38444e-07	1.43491e-06
	response to stimulus	206	21	0.313879	0.538078
	developmental process	52	6	0.819164	1.05321
	localization	81	18	0.00647918	0.0179423
	multicellular organismal process	47	4	0.33725	0.52787
	multi-organism process	34	0
	cellular component organization or biogenesis	86	10	0.853123	1.05905
	biological regulation	75	12	0.329071	0.53848
	growth	21	4	0.722475	0.963301
	reproduction	25	4	1	1.16129
	signaling	21	6	0.0801611	0.169753
	death	5	1	1	1.05882
	immune system process	12	0
	nitrogen utilization	1	0
	pigmentation	1	0
molecular_function	binding	305	36	1	1
	catalytic activity	287	27	0.0564877	0.135571
	structural molecule activity	64	6	0.403165	0.604747
	electron carrier activity	14	3	0.668753	0.925966
	antioxidant activity	20	3	1	1.02857
	transporter activity	43	10	0.0734943	0.165362
	receptor activity	7	1	1	1.125
	enzyme regulator activity	7	1	1	1.09091
	nutrient reservoir activity	3	0
	molecular transducer activity	2	0
	nucleic acid binding transcription factor activity	1	0
