# Supplementary material for: New Insights into Regulation of Proteome and Polysaccharide in Cell Wall of Elsholtzia splendens in Response to Copper Stress
Source: PLoS One. 2014 Oct 23;9(10):e109573. doi: 10.1371/journal.pone.0109573 (PMC4207692; doi:10.1371/journal.pone.0109573)
Supplement: Table S2 — Details of 55 significantly differentially expressed proteins identified by TMT using ANOVA including their p –value. (XLS) [file pone.0109573.s003.xls]

## Sheet: protein 
Proein ID	Protein UniProt ID	Protein description	Protein Score	Protein Mass	Number of Uniq Peptide	Percent Coverage	TMT Ratio126/127	TMT Ratio128/129	TMT Ratio130/131	Average TMT Ratio	SD	Fold Chang	P value	Significant differences (N/Y)
gi|162671613|gb|EDQ58162.1|	A9TEJ4	predicted protein	19	71573	4	0.0187	0.382	0.369	0.368	0.373	0.00781025	-2.68097	0	Y
gi|17066703|gb|AAL35364.1|AF442386_1	Q8W4V8	peroxidase	24	39486	5	0.0271	0.386	0.375	0.397	0.386	0.011	-2.59067	0	Y
gi|113610742|dbj|BAF21120.1|	Q0D7Q3	Os07g0223100	55	6079	7	0.1875	0.438	0.419	0.457	0.438	0.019	-2.28311	0.037035	Y
gi|1842188|emb|CAA69726.1|	P93070	mitochondrial phosphate translocator	57	45336	8	0.0247	0.445	0.409	0.481	0.445	0.036	-2.24719	0.00465985	Y
gi|549049082|gb|CCX11729.1|	U4L4A0	predicted protein	60	30536	8	0.0353	0.448	0.442	0.454	0.448	0.006	-2.23214	0.0166168	Y
gi|288300146|gb|ADC45376.1|	D6C5B7	actin	295	46177	8	0.168	0.51	0.458	0.412	0.46	0.0490306	-2.17391	0.00165959	Y
gi|149391425|gb|ABR25730.1|	A6N0G0	ubiquitin fusion protein	79	16638	8	0.3604	0.512	0.379	0.549	0.48	0.0894036	-2.08333	0.0209543	Y
gi|124360342|gb|ABN08355.1|	Q9M4E8	Heat shock protein Hsp70	459	80904	9	0.0259	0.525	0.475	0.512	0.504	0.0259422	-1.98413	0.0210589	Y
gi|20160782|dbj|BAB89723.1|	Q8RUI4	putative nascent polypeptide associated complex alpha chain	242	26891	8	0.0693	0.548	0.518	0.458	0.508	0.0458258	-1.9685	0.00728069	Y
gi|241945088|gb|EES18233.1|	C5YXU9	hypothetical protein SORBIDRAFT_09g020360	1152	49113	8	0.085	0.519	0.549	0.525	0.531	0.0158745	-1.88324	3.39192e-05	Y
gi|3335060|gb|AAC26997.1|	Q53XI0	plasma membrane-type calcium ATPase	47	125260	8	0.0108	0.639	0.529	0.449	0.539	0.0953939	-1.85529	0.0313817	Y
gi|2695711|emb|CAA04703.1|	O48618	cytochome b5	163	18343	8	0.1194	0.447	0.528	0.666	0.547	0.110729	-1.82815	0.0167793	Y
gi|118482646|gb|ABK93242.1|	A9PA39	unknown	32	41789	8	0.0348	0.528	0.625	0.497	0.55	0.0667757	-1.81818	0	Y
gi|8452631|emb|CAB94251.1|	Q9MRN6	ATP synthase beta subunit	61	18144	8	0.0435	0.562	0.625	0.484	0.557	0.0706329	-1.79533	0.0438895	Y
gi|118104|sp|P21569.1|CYPH_MAIZE	P21569	Peptidyl-prolyl cis-trans isomerase	22	21774	5	0.0756	0.655	0.482	0.57	0.569	0.0865043	-1.75747	0	Y
gi|7267299|emb|CAB81081.1|	Q9M0V6	ferredoxin--NADP+ reductase-like protein	275	48344	8	0.0861	0.482	0.625	0.63	0.579	0.0840417	-1.72712	0.000806493	Y
gi|5262759|emb|CAB45907.1|	Q9SV21	putative protein	20	124317	7	0.0082	0.524	0.685	0.543	0.584	0.087983	-1.71233	0.042307	Y
gi|223517971|gb|EEF25420.1|	B9TFE5	conserved hypothetical protein	14	24181	5	0.0365	0.628	0.785	0.345	0.586	0.222987	-1.70648	0	Y
gi|219742878|emb|CAW46527.1|	P5ZBT6	unnamed protein product	60	38227	7	0.075	0.578	0.785	0.398	0.587	0.193657	-1.70358	0.0169108	Y
gi|255634488|gb|ACU17608.1|	C6T706	unknown	102	37980	6	0.075	0.485	0.528	0.763	0.592	0.149643	-1.68919	0.0187871	Y
gi|6634773|gb|AAF19753.1|AC009917_12	Q9S9P8	Ferredoxin-NADP Reductase	292	50896	6	0.0759	0.587	0.582	0.607	0.592	0.0132288	-1.68919	0.00156744	Y
gi|222844395|gb|EEE81942.1|	B9GRQ2	predicted protein	16	72635	6	0.012	0.557	0.578	0.656	0.597	0.0521632	-1.67504	0	Y
gi|310935|gb|AAA53296.1|	Q07761	60S ribosomal protein L25	577	24833	2	0.1494	0.677	0.635	0.497	0.603	0.0941701	-1.65837	2.03564e-05	Y
gi|7801655|emb|CAB91576.1|	Q9LX65	vacuolar H(+)-ATPase subunit-like protein	31	58042	5	0.0227	0.583	0.686	0.561	0.61	0.0667308	-1.63934	0	Y
gi|974780|emb|CAA89050.1|	Q39435	small G protein	16	26314	5	0.0406	0.658	0.652	0.559	0.623	0.0555068	-1.60514	0.0153049	Y
gi|162036292|gb|ABX82323.1|	B3SU24	elongation factor 1 subunit alpha	237	30150	5	0.0822	0.696	0.578	0.619	0.631	0.0599083	-1.58479	0.0215035	Y
gi|2546988|emb|CAA75386.1|	O24046	2-dehydro-3-deoxyphosphoheptonate aldolase	48	65487	5	0.0561	0.689	0.587	0.692	0.656	0.0597746	-1.52439	0.01476	Y
gi|20756|emb|CAA46600.1|	P31022	RAS-related GTP-binding protein	25	26754	5	0.0534	0.586	0.668	0.717	0.657	0.0661891	-1.52207	0	Y
gi|223535787|gb|EEF37449.1|	B9SG33	Aspartic proteinase nepenthesin-1 precursor, putative	20	46581	5	0.0305	0.752	0.582	0.64	0.658	0.0864176	-1.51976	0	Y
gi|147774267|emb|CAN65551.1|	A5BEJ7	PREDICTED: hypothetical protein	47	240633	5	0.0073	0.635	0.482	0.863	0.66	0.191726	-1.51515	0	Y
gi|147822728|emb|CAN61765.1|	A5BTU9	hypothetical protein VITISV_025412	65	21894	5	0.0842	0.765	0.638	0.577	0.66	0.0959114	-1.51515	0	Y
gi|222855760|gb|EEE93307.1|	B9H529	predicted protein	99	41842	5	0.0633	0.687	0.609	0.687	0.661	0.0450333	-1.51286	0.00185397	Y
gi|147801802|emb|CAN74538.1|	A5BGN3	hypothetical protein VITISV_023718	49	71079	7	0.0187	0.679	0.686	0.627	0.664	0.0322335	-1.50602	0	Y
gi|3256066|emb|CAA74320.1|	Q9SN86	chloroplast NAD-MDH	76	49957	10	0.0868	1.63	1.513	1.36	1.501	0.135399	1.501	0	Y
gi|51849658|gb|BAD42360.1|	Q68AP2	D-glyceraldehyde-3-phosphate dehydrogenase	998	25293	7	0.1726	1.579	1.579	1.399	1.519	0.103923	1.519	0	Y
gi|74231038|dbj|ABA00663.1|	Q30GK2	40S ribosomal protein S19	323	15721	7	0.0932	1.624	1.525	1.42	1.523	0.102015	1.523	0.00271064	Y
gi|21272|emb|CAA48479.1|	P29409	phosphoglycerate kinase	50	55054	7	0.0508	1.568	1.524	1.498	1.53	0.0353836	1.53	0.00962871	Y
gi|50080249|gb|AAT69584.1|	Q6F361	putative malate dehydrogenase	228	41625	7	0.1529	1.623	1.425	1.593	1.547	0.106715	1.547	0.00346174	Y
gi|1856971|gb|BAA05057.1|	P33444	cyc07	96	35614	8	0.0612	1.589	1.523	1.562	1.558	0.0331813	1.558	0.0238881	Y
gi|168588|gb|AAA33499.1|	P30792	2,3-bisphosphoglycerate-independent phosphoglycerate mutase	28	68774	7	0.0161	1.524	1.578	1.593	1.565	0.0362905	1.565	0	Y
gi|11095158|emb|AAG29748.1|	Q9FVL0	non-symbiotic hemoglobin	101	23045	7	0.1375	1.545	1.586	1.6	1.577	0.0285832	1.577	0.0159889	Y
gi|1143507|emb|CAA63786.1|	P50345	P0 ribosomal protein	398	41020	7	0.0683	1.598	1.605	1.576	1.593	0.0151327	1.593	0	Y
gi|643074|gb|AAA79921.1|	P46297	putative 40S ribosomal protein s12	17	21150	7	0.0775	1.623	1.578	1.602	1.601	0.0225167	1.601	0.0385309	Y
gi|255648032|gb|ACU24472.1 |	C6TNI0	unknown	610	21309	7	0.1118	1.703	1.628	1.535	1.622	0.0841606	1.622	0.0231312	Y
gi|415733|gb|CAA81689.1|	P35480	mitochondrial chaperonin	512	74516	8	0.0716	1.751	1.656	1.642	1.683	0.0593043	1.683	0.0182986	Y
gi|33332509|gb|AAQ11442.1|	Q719F6	maturase K	17	48778	10	0.0413	1.702	1.689	1.67	1.687	0.0160935	1.687	0.0126974	Y
gi|1222552|gb|AAD09283.1|	Q564D7	pectin methylesterase	50	75518	8	0.0223	1.725	1.753	1.625	1.701	0.0672904	1.701	0.00632919	Y
gi|47847590|gb|BAD21977.1|	Q6K6I3	porin-like protein	55	36102	8	0.0361	1.689	1.723	1.727	1.713	0.0208806	1.713	0.0134846	Y
gi|167472851|emb|ABZ81047.1|	B6RQS3	pollen allergen Que a 1 isoform	527	21363	8	0.075	1.719	1.689	1.764	1.724	0.0377492	1.724	0.000621691	Y
gi|53749369|gb|AAU90228.1|	Q60EJ3	~putative 1,4-benzoquinone reductase~	131	24824	8	0.0537	1.728	1.746	1.725	1.733	0.0113578	1.733	0	Y
gi|13624884|emb|CAC36986.1|	Q9AR82	thioredoxin h	45	16141	8	0.0932	1.892	1.787	1.985	1.888	0.0990606	1.888	0.0233479	Y
gi|162680354|gb|EDQ66791.1|	A9SPX0	predicted protein	18	37286	8	0.0516	1.946	1.923	1.867	1.912	0.0406325	1.912	0.00523216	Y
gi|125563499|gb|EAZ08879.1|	A2Z0L8	hypothetical protein OsI_31140	35	56733	8	0.0251	1.995	1.986	1.977	1.986	0.009	1.986	0.000352497	Y
gi|218190658|gb|EEC73085.1 |	B8AH41	hypothetical protein OsI_07053	19	78224	8	0.0147	2.558	2.723	2.81	2.697	0.127996	2.697	0	Y
gi|551267|gb|CAA55047.1|	P41099	60s acidic ribosomal protein P2	18	13557	8	0.0789	3.425	3.255	3.247	3.309	0.100539	3.309	0	Y

## Sheet: MS analysis raw data
Header	--------------------------------------------------------
Search title	HZXR_iTRAQ
Timestamp	2013-10-21T15:03:01Z
User	Tingting Liu
Email	liusha@zju.edu.cn
Report URI	http://lizn-pc/mascot/cgi/master_results.pl?file=../data/20131021/F001263.dat
Peak list data path	E:\HZXR_iTRAQ\HZXR_iTRAQ.mgf
Peak list format	Mascot generic
Search type	MIS
Mascot version	2.3.02
Database	Plants
Fasta file	Plants_20110216.fasta
Total sequences	1481571
Total residues	514579235
Sequences after taxonomy filter	1481571
Number of queries	95741
Decoy	--------------------------------------------------------
Number of matches above identity threshold in search of real database	2109
Number of matches above identity threshold in search of decoy database	26
Fixed modifications	--------------------------------------------------------
Identifier	Name	Delta	Neutral loss
1	Carbamidomethyl (C)	52.0215
2	TMT 6plex (N-term)	208.125
3	TMT 6plex (K)	208.125
Variable modifications	--------------------------------------------------------
Identifier	Name	Delta	Neutral loss(es)
1	Deamidated (NQ)	0.967852
2	Gln->pyro-Glu (N-term Q)	-15.059
3	Oxidation (M)	15.9949	0	61.4812
Search Parameters	--------------------------------------------------------
Taxonomy filter	All entries
Enzyme	Trypsin/P
Maximum Missed Cleavages	2
Fixed modifications	Carbamidomethyl (C),TMT 6plex (N-term),TMT 6plex (K)
Quantitation method	TMT 6plex
Variable modifications	Deamidated (NQ),Gln->pyro-Glu (N-term Q),Oxidation (M)
Peptide Mass Tolerance	10
Peptide Mass Tolerance Units	ppm
Fragment Mass Tolerance	0.02
Fragment Mass Tolerance Units	Da
Mass values	Monoisotopic
Instrument type	Default
Isotope error mode	0
Decoy database also searched	1
Format parameters	--------------------------------------------------------
Significance threshold	0.05
Max. number of hits	0
Use MudPIT protein scoring	1
Ions score cut-off	0.05
Include same-set proteins
Include sub-set proteins	0
Include unassigned	0
Require bold red	1
Use homology threshold	0
Group protein families	0
Re-score using Percolator	1
Protein hits	--------------------------------------------------------
prot_hit_num	prot_acc	prot_desc	prot_score	prot_mass	prot_matches	prot_matches_sig	prot_sequences	prot_sequences_sig	pep_query	pep_rank	pep_isbold	pep_isunique	pep_exp_mz	pep_exp_mr	pep_exp_z	pep_calc_mr	pep_delta	pep_miss	pep_score	pep_expect	pep_res_before	pep_seq	pep_res_after	pep_var_mod	pep_var_mod_pos	pep_scan_title
1	gi|162671613|gb|EDQ58162.1|	predicted protein [Physcomitrella patens subsp. patens]	19	71573	1	1	1	1	71007	1	1	1	760.872	1519.74	2	1519.73	-0.0007	0	19.43	0.011	R	DLTQDDQDSVR	L			File37 Spectrum65301 scans: 9684	126/127	0.433	126	474500	127	1097000	128	426600	129	1102900	130	1095900	131	1095900
1	gi|162671613|gb|EDQ58162.1|	predicted protein [Physcomitrella patens subsp. patens]	19	71573	1	1	1	1	71008	1	1	1	760.873	1519.73	2	1519.73	-0.0067	0	18.56	0.009	R	DLTQDDQDSVR	L			File40 Spectrum65301 scans: 9684	126/127	0.351	126	378500	127	1078000	128	378600	129	1208900	130	1075800	131	1075800
1	gi|162671613|gb|EDQ58162.1|	predicted protein [Physcomitrella patens subsp. patens]	19	71573	1	1	1	1	71009	1	1	1	760.873	1519.73	2	1519.73	-0.0009	0	21.46	0.015	R	DLTQDDQDSVR	L			File37 Spectrum65301 scans: 9684	126/127	0.431	126	456200	127	1057000	128	438900	129	1078500	130	1053700	131	1053700
1	gi|162671613|gb|EDQ58162.1|	predicted protein [Physcomitrella patens subsp. patens]	19	71573	1	1	1	1	71007	1	1	1	760.873	1519.73	2	1519.73	-0.0059	0	19.43	0.01	R	DLTQDDQDSVR	L			File37 Spectrum65301 scans: 9684	126/127	0.373	126	474500	127	1097000	128	503600	129	1085600	130	1092600	131	1092600	Quantitation summary for protein	126,128.130/127,129,131	0.373	3	[1.000]
2	gi|17066703|gb|AAL35364.1|AF442386_1	peroxidase [Capsicum annuum]	24	39486	1	1	1	1	67200	1	1	1	734.408	1466.8	2	1466.8	-0.0002	0	23.87	0.004	R	GYEVIDDAK	Q			File40 Spectrum71543 scans: 15820	126/127	0.379	126	11670000	127	26040000	128	11626900	129	27459600	130	26034500	131	26034500
2	gi|17066703|gb|AAL35364.1|AF442386_1	peroxidase [Capsicum annuum]	24	39486	1	1	1	1	67202	1	1	1	734.409	1466.8	2	1466.8	-0.0003	0	21.99	0.007	R	GYEVIDDAK	Q			File40 Spectrum71543 scans: 15820	126/127	0.386	126	10690000	127	31250000	128	13575000	129	26041100	130	31243400	131	31243400
2	gi|17066703|gb|AAL35364.1|AF442386_1	peroxidase [Capsicum annuum]	24	39486	1	1	1	1	67198	1	1	1	734.408	1466.81	2	1466.8	-0.0003	0	24.29	0.005	R	GYEVIDDAK	Q			File37 Spectrum71543 scans: 15820	126/127	0.391	126	12590000	127	27640000	128	10678900	129	24857200	130	27632300	131	27632300	Quantitation summary for protein	126,128.130/127,129,131	0.386	3	[1.000]
3	gi|113610742|dbj|BAF21120.1|	Os07g0223100 [Oryza sativa Japonica Group]	55	6079	3	3	1	1	66130	1	1	1	725.9	1449.79	2	1449.79	-0.0044	0	21.4	0.0072	-	MNAAEITDK	L			File37 Spectrum70133 scans: 14454	126/127	0.531	126	7674000	127	12440000	128	7574900	129	12497100	130	12431200	131	12431200
3	gi|113610742|dbj|BAF21120.1|	Os07g0223100 [Oryza sativa Japonica Group]	55	6079	3	3	1	1	66131	1	1	1	725.901	1449.79	2	1449.79	-0.003	0	40.55	8.8e-05	-	MNAAEITDK	L			File37 Spectrum70246 scans: 14552	126/127	0.445	126	9302000	127	18000000	128	9202800	129	18057200	130	17990100	131	17990100
3	gi|113610742|dbj|BAF21120.1|	Os07g0223100 [Oryza sativa Japonica Group]	55	6079	3	3	1	1	66132	1	1	1	725.901	1449.79	2	1449.79	-0.003	0	19.11	0.012	-	MNAAEITDK	L			File40 Spectrum13450 scans: 13676	126/127	0.386	126	11220000	127	25050000	128	11120700	129	25107300	130	25039000	131	25039000	Quantitation summary for protein	126,128.130/127,129,131	0.438	3	1.1	*
4	gi|1842188|emb|CAA69726.1|	mitochondrial phosphate translocator [Betula pendula]	57	45336	4	4	1	1	62197	1	1	1	698.414	1394.81	2	1394.82	-0.0033	0	22.57	0.0055	K	SEGALGLYK	G			File40 Spectrum16009 scans: 16195	126/127	0.413	126	19410000	127	40440000	128	19312200	129	40495800	130	40427900	131	40427900
4	gi|1842188|emb|CAA69726.1|	mitochondrial phosphate translocator [Betula pendula]	57	45336	4	4	1	1	62198	1	1	1	698.415	1394.81	2	1394.82	-0.0028	0	28.78	0.0013	K	SEGALGLYK	G			File37 Spectrum72599 scans: 16846	126/127	0.442	126	20040000	127	39090000	128	19942100	129	39145900	130	39076800	131	39076800
4	gi|1842188|emb|CAA69726.1|	mitochondrial phosphate translocator [Betula pendula]	57	45336	4	4	1	1	62199	1	1	1	698.415	1394.82	2	1394.82	-0.0014	0	19.28	0.012	K	SEGALGLYK	G			File40 Spectrum15923 scans: 16116	126/127	0.453	126	14250000	127	27100000	128	14152000	129	27156000	130	27085700	131	27085700
4	gi|1842188|emb|CAA69726.1|	mitochondrial phosphate translocator [Betula pendula]	57	45336	4	4	1	1	62202	1	1	1	698.417	1394.82	2	1394.82	0.0015	0	25.18	0.003	K	SEGALGLYK	G			File37 Spectrum72517 scans: 16764	126/127	0.496	126	13360000	127	23180000	128	13261900	129	23236100	130	23164600	131	23164600	Quantitation summary for protein	126,128.130/127,129,131	0.445	4	1.039	*
5	gi|549049082|gb|CCX11729.1|	predicted protein [Populus trichocarpa]	60	30536	8	8	1	1	61864	1	1	1	695.899	1389.78	2	1389.79	-0.0027	0	19.38	0.012	R	GSEDLGGGLK	A			File37 Spectrum68280 scans: 12625	126/127	0.441	126	200700000	127	391500000	128	200604500	129	391553500	130	391483500	131	391483500
5	gi|549049082|gb|CCX11729.1|	predicted protein [Populus trichocarpa]	60	30536	8	8	1	1	61865	1	1	1	695.9	1389.78	2	1389.79	-0.0022	0	18.19	0.015	R	GSEDLGGGLK	A			File40 Spectrum11823 scans: 12036	126/127	0.469	126	63770000	127	117200000	128	63674400	129	117253600	130	117182400	131	117182400
5	gi|549049082|gb|CCX11729.1|	predicted protein [Populus trichocarpa]	60	30536	8	8	1	1	61866	1	1	1	695.9	1389.78	2	1389.79	-0.0022	0	21.12	0.0077	R	GSEDLGGGLK	A			File40 Spectrum11763 scans: 11974	126/127	0.426	126	311100000	127	628900000	128	311004300	129	628953700	130	628881300	131	628881300
5	gi|549049082|gb|CCX11729.1|	predicted protein [Populus trichocarpa]	60	30536	8	8	1	1	61867	1	1	1	695.9	1389.78	2	1389.79	-0.0022	0	20.73	0.0085	R	GSEDLGGGLK	A			File37 Spectrum68217 scans: 12561	126/127	0.454	126	223500000	127	423700000	128	223404200	129	423753800	130	423680200	131	423680200
5	gi|549049082|gb|CCX11729.1|	predicted protein [Populus trichocarpa]	60	30536	8	8	1	1	61868	1	1	1	695.9	1389.79	2	1389.79	-0.0015	0	20.38	0.0092	R	GSEDLGGGLK	A			File37 Spectrum68364 scans: 12708	126/127	0.48	126	41710000	127	74800000	128	41614100	129	74853900	130	74788600	131	74788600
5	gi|549049082|gb|CCX11729.1|	predicted protein [Populus trichocarpa]	60	30536	8	8	1	1	61869	1	1	1	695.9	1389.79	2	1389.79	-0.0013	0	19.37	0.012	R	GSEDLGGGLK	A			File40 Spectrum11686 scans: 11895	126/127	0.481	126	49310000	127	88270000	128	49214000	129	88324000	130	88258000	131	88258000
5	gi|549049082|gb|CCX11729.1|	predicted protein [Populus trichocarpa]	60	30536	8	8	1	1	61875	1	1	1	464.27	1389.79	3	1389.79	0.0002	0	15.21	0.03	R	GSEDLGGGLK	A			File37 Spectrum68249 scans: 12594	126/127	0.582	126	14060000	127	20800000	128	13963900	129	20854100	130	20787400	131	20787400
5	gi|549049082|gb|CCX11729.1|	predicted protein [Populus trichocarpa]	60	30536	8	8	1	1	61876	1	1	1	695.901	1389.79	2	1389.79	0.0006	0	16.22	0.024	R	GSEDLGGGLK	A			File37 Spectrum68138 scans: 12480	126/127	0.513	126	21780000	127	36530000	128	21683800	129	36584200	130	36516800	131	36516800	Quantitation summary for protein	126,128.130/127,129,131	0.448	8	1.048	*
6	gi|288300146|gb|ADC45376.1|	actin [Cleistogenes songorica]	295	46177	12	12	5	5	47576	1	0	0	603.31	1204.61	2	1204.6	0.0011	0	14.9	0.032	K	AGFAGDDAPR	A			File37 Spectrum65353 scans: 9734	126/127	0.796	126	2410000	127	2608000	128	2344000	129	2542000	130	2594200	131	2594200
6	gi|288300146|gb|ADC45376.1|	actin [Cleistogenes songorica]	295	46177	12	12	5	5	66529	1	0	0	728.909	1455.8	2	1455.8	-0.0011	0	21.23	0.0075	R	DLTDYLMK	I			File37 Spectrum84657 scans: 28399	126/127	0.504	126	33310000	127	56950000	128	33243900	129	56883900	130	56935600	131	56935600
6	gi|288300146|gb|ADC45376.1|	actin [Cleistogenes songorica]	295	46177	12	12	5	5	66534	1	0	0	728.91	1455.8	2	1455.8	0	0	25.79	0.0026	R	DLTDYLMK	I			File40 Spectrum27850 scans: 27660	126/127	0.481	126	34760000	127	62180000	128	34693800	129	62113800	130	62195000	131	62195000
6	gi|288300146|gb|ADC45376.1|	actin [Cleistogenes songorica]	295	46177	12	12	5	5	66535	1	0	0	728.91	1455.81	2	1455.8	0.0004	0	24.85	0.0033	R	DLTDYLMK	I			File40 Spectrum27921 scans: 27729	126/127	0.494	126	27920000	127	48710000	128	27853700	129	48643700	130	48725600	131	48725600
6	gi|288300146|gb|ADC45376.1|	actin [Cleistogenes songorica]	295	46177	12	12	5	5	79112	1	0	1	828.926	1655.84	2	1655.84	-0.0027	0	46.61	2.2e-05	K	DSYVGDEAQSK	R			File40 Spectrum9796 scans: 10061	126/127	0.29	126	2686000	127	7963000	128	2619600	129	7896600	130	7979200	131	7979200
6	gi|288300146|gb|ADC45376.1|	actin [Cleistogenes songorica]	295	46177	12	12	5	5	79113	1	0	1	828.927	1655.84	2	1655.84	-0.0015	0	54.38	3.6e-06	K	DSYVGDEAQSK	R			File40 Spectrum9738 scans: 10002	126/127	0.255	126	3209000	127	10830000	128	3142500	129	10763500	130	10846800	131	10846800
6	gi|288300146|gb|ADC45376.1|	actin [Cleistogenes songorica]	295	46177	12	12	5	5	79114	1	0	1	828.927	1655.84	2	1655.84	-0.0011	0	55.52	2.8e-06	K	DSYVGDEAQSK	R			File37 Spectrum66040 scans: 10382	126/127	0.237	126	4051000	127	14700000	128	3984400	129	14633400	130	14717400	131	14717400
6	gi|288300146|gb|ADC45376.1|	actin [Cleistogenes songorica]	295	46177	12	12	5	5	79115	1	0	1	552.954	1655.84	3	1655.84	-0.0005	0	43.16	4.8e-05	K	DSYVGDEAQSK	R			File40 Spectrum9750 scans: 10014	126/127	0.383	126	7248000	127	16280000	128	7181300	129	16213300	130	16298000	131	16298000
6	gi|288300146|gb|ADC45376.1|	actin [Cleistogenes songorica]	295	46177	12	12	5	5	79116	1	0	1	552.955	1655.84	3	1655.84	0.0008	0	32.29	0.00059	K	DSYVGDEAQSK	R			File37 Spectrum66049 scans: 10391	126/127	0.424	126	10630000	127	21570000	128	10563200	129	21503200	130	21588600	131	21588600
6	gi|288300146|gb|ADC45376.1|	actin [Cleistogenes songorica]	295	46177	12	12	5	5	96575	1	1	0	1010.53	2019.04	2	2019.05	-0.0041	0	61.57	7e-07	K	SYELPDGQVITIGNER	F			File40 Spectrum27729 scans: 27536	126/127	0.573	126	2853000	127	4290000	128	2786100	129	4223100	130	4309200	131	4309200
6	gi|288300146|gb|ADC45376.1|	actin [Cleistogenes songorica]	295	46177	12	12	5	5	96576	1	1	0	1010.53	2019.05	2	2019.05	-0.0019	0	34.01	0.0004	K	SYELPDGQVITIGNER	F			File40 Spectrum27807 scans: 27617	126/127	0.521	126	2447000	127	4045000	128	2380000	129	3978000	130	4064800	131	4064800
6	gi|288300146|gb|ADC45376.1|	actin [Cleistogenes songorica]	295	46177	12	12	5	5	104962	1	0	1	804.799	2411.37	3	2411.38	-0.0083	0	23.97	0.004	R	VAPEEHPVLLTEAPINPK	S			File37 Spectrum78149 scans: 22224	126/127	0.699	126	6233000	127	7684000	128	6165900	129	7616900	130	7704400	131	7704400	Quantitation summary for protein	126,128.130/127,129,131	0.46	12	1.166	*
7	gi|149391425|gb|ABR25730.1|	ubiquitin fusion protein [Oryza sativa Indica Group]	79	16638	9	9	4	4	54976	1	1	0	432.933	1295.78	3	1295.78	-0.0009	0	32.92	0.00051	K	ESTLHLVLR	L			File37 Spectrum69654 scans: 13981	126/127	0.644	126	14690000	127	19630000	128	14609200	129	19668800	130	19651000	131	19651000
7	gi|149391425|gb|ABR25730.1|	ubiquitin fusion protein [Oryza sativa Indica Group]	79	16638	9	9	4	4	54978	1	1	0	432.933	1295.78	3	1295.78	-0.0005	0	20.56	0.0088	K	ESTLHLVLR	L			File40 Spectrum12815 scans: 13039	126/127	0.693	126	11990000	127	14890000	128	11909100	129	14928900	130	14911600	131	14911600
7	gi|149391425|gb|ABR25730.1|	ubiquitin fusion protein [Oryza sativa Indica Group]	79	16638	9	9	4	4	65072	1	1	1	718.903	1435.79	2	1435.79	-0.0007	0	23.73	0.0042	-	SSDTIDNVK	A			File37 Spectrum66279 scans: 10595	126/127	0.547	126	11600000	127	18260000	128	11519000	129	18299000	130	18281600	131	18281600
7	gi|149391425|gb|ABR25730.1|	ubiquitin fusion protein [Oryza sativa Indica Group]	79	16638	9	9	4	4	71192	1	1	0	762.444	1522.87	2	1522.88	-0.0028	0	14.48	0.036	R	TLADYNIQK	E			File37 Spectrum73712 scans: 17917	126/127	0.487	126	25810000	127	45620000	128	25728900	129	45659100	130	45641000	131	45641000
7	gi|149391425|gb|ABR25730.1|	ubiquitin fusion protein [Oryza sativa Indica Group]	79	16638	9	9	4	4	71193	1	1	0	762.444	1522.87	2	1522.88	-0.0027	0	13.34	0.046	R	TLADYNIQK	E			File37 Spectrum73565 scans: 17773	126/127	0.527	126	19720000	127	32240000	128	19638800	129	32279200	130	32260400	131	32260400
7	gi|149391425|gb|ABR25730.1|	ubiquitin fusion protein [Oryza sativa Indica Group]	79	16638	9	9	4	4	71194	1	1	0	762.444	1522.87	2	1522.88	-0.0026	0	22.83	0.0052	R	TLADYNIQK	E			File40 Spectrum16992 scans: 17161	126/127	0.448	126	82100000	127	157700000	128	82018700	129	157739300	130	157719800	131	157719800
7	gi|149391425|gb|ABR25730.1|	ubiquitin fusion protein [Oryza sativa Indica Group]	79	16638	9	9	4	4	71195	1	1	0	762.444	1522.87	2	1522.88	-0.0022	0	13.87	0.041	R	TLADYNIQK	E			File37 Spectrum73646 scans: 17852	126/127	0.438	126	70630000	127	138800000	128	70548600	129	138839400	130	138819200	131	138819200
7	gi|149391425|gb|ABR25730.1|	ubiquitin fusion protein [Oryza sativa Indica Group]	79	16638	9	9	4	4	71199	1	1	0	762.445	1522.88	2	1522.88	0	0	15.17	0.03	R	TLADYNIQK	E			File40 Spectrum16908 scans: 17081	126/127	0.498	126	22310000	127	38560000	128	22228500	129	38599500	130	38578600	131	38578600
7	gi|149391425|gb|ABR25730.1|	ubiquitin fusion protein [Oryza sativa Indica Group]	79	16638	9	9	4	4	95467	1	1	0	991.557	1981.1	2	1981.1	-0.0012	1	26	0.0025	K	IQDKEGIPPDQQR	L			File40 Spectrum9869 scans: 10124	126/127	0.863	126	1215000	127	1213000	128	1133400	129	1252600	130	1231000	131	1231000	Quantitation summary for protein	126,128.130/127,129,131	0.48	9	1.11	*
8	gi|124360342|gb|ABN08355.1|	Heat shock protein Hsp70 [Medicago truncatula]	459	80904	9	9	1	1	92430	1	1	1	635.302	1902.88	3	1902.9	-0.0181	0	33.94	0.0004	K	ATAGNTHLGGEDFDNR	T			File37 Spectrum66097 scans: 10432	126/127	0.447	126	41690000	127	80260000	128	41625100	129	80282900	130	80277400	131	80277400
8	gi|124360342|gb|ABN08355.1|	Heat shock protein Hsp70 [Medicago truncatula]	459	80904	9	9	1	1	92462	1	0	1	952.949	1903.88	2	1903.89	-0.0026	0	65.56	2.8e-07	K	ATAGNTHLGGEDFDNR	T	Deamidated (NQ)	0.0000100000000000.0	File40 Spectrum9845 scans: 10103	126/127	0.488	126	2998000	127	5296000	128	2933000	129	5319000	130	5312800	131	5312800
8	gi|124360342|gb|ABN08355.1|	Heat shock protein Hsp70 [Medicago truncatula]	459	80904	9	9	1	1	92463	1	0	1	952.949	1903.88	2	1903.89	-0.002	0	43.92	4.1e-05	K	ATAGNTHLGGEDFDNR	T	Deamidated (NQ)	0.0000100000000000.0	File37 Spectrum66083 scans: 10421	126/127	0.448	126	3304000	127	6356000	128	3238900	129	6379100	130	6372200	131	6372200
8	gi|124360342|gb|ABN08355.1|	Heat shock protein Hsp70 [Medicago truncatula]	459	80904	9	9	1	1	92464	1	0	1	635.636	1903.88	3	1903.89	-0.0015	0	21.36	0.0073	K	ATAGNTHLGGEDFDNR	T	Deamidated (NQ)	0.0000100000000000.0	File37 Spectrum66158 scans: 10490	126/127	0.667	126	15320000	127	19770000	128	15254800	129	19793200	130	19785600	131	19785600
8	gi|124360342|gb|ABN08355.1|	Heat shock protein Hsp70 [Medicago truncatula]	459	80904	9	9	1	1	92466	1	0	1	635.636	1903.89	3	1903.89	-0.0008	0	56.99	2e-06	K	ATAGNTHLGGEDFDNR	T	Deamidated (NQ)	0.0000100000000000.0	File40 Spectrum9847 scans: 10105	126/127	0.467	126	20870000	127	38500000	128	20804700	129	38523300	130	38515000	131	38515000
8	gi|124360342|gb|ABN08355.1|	Heat shock protein Hsp70 [Medicago truncatula]	459	80904	9	9	1	1	92467	1	0	1	952.95	1903.89	2	1903.89	-0.0006	0	105.91	2.6e-11	K	ATAGNTHLGGEDFDNR	T	Deamidated (NQ)	0.0000100000000000.0	File37 Spectrum66149 scans: 10481	126/127	0.503	126	1904000	127	3259000	128	1838600	129	3282400	130	3273400	131	3273400
8	gi|124360342|gb|ABN08355.1|	Heat shock protein Hsp70 [Medicago truncatula]	459	80904	9	9	1	1	92468	1	0	1	952.95	1903.89	2	1903.89	-0.0006	0	120.87	8.2e-13	K	ATAGNTHLGGEDFDNR	T	Deamidated (NQ)	0.0000100000000000.0	File40 Spectrum9779 scans: 10044	126/127	0.461	126	3891000	127	7268000	128	3825500	129	7291500	130	7281800	131	7281800
8	gi|124360342|gb|ABN08355.1|	Heat shock protein Hsp70 [Medicago truncatula]	459	80904	9	9	1	1	92469	1	0	1	635.636	1903.89	3	1903.89	-0.0006	0	70.57	8.8e-08	K	ATAGNTHLGGEDFDNR	T	Deamidated (NQ)	0.0000100000000000.0	File40 Spectrum9767 scans: 10032	126/127	0.581	126	18780000	127	27840000	128	18714400	129	27863600	130	27853200	131	27853200
8	gi|124360342|gb|ABN08355.1|	Heat shock protein Hsp70 [Medicago truncatula]	459	80904	9	9	1	1	92470	1	0	1	635.636	1903.89	3	1903.89	0.0005	0	43.72	4.2e-05	K	ATAGNTHLGGEDFDNR	T	Deamidated (NQ)	0.0000100000000000.0	File37 Spectrum66061 scans: 10403	126/127	0.568	126	13160000	127	19940000	128	13094300	129	19963700	130	19952600	131	19952600	Quantitation summary for protein	126,128.130/127,129,131	0.504	9	1.066	*
9	gi|20160782|dbj|BAB89723.1|	putative nascent polypeptide associated complex alpha chain [Oryza sativa Japonica Group]	242	26891	5	5	1	1	95578	1	1	1	993.529	1985.04	2	1985.05	-0.0071	0	70.96	8e-08	K	SPNSDTYVIFGEAK	I			File40 Spectrum22762 scans: 22811	126/127	0.48	126	3823000	127	6858000	128	3802000	129	6837000	130	6870000	131	6870000
9	gi|20160782|dbj|BAB89723.1|	putative nascent polypeptide associated complex alpha chain [Oryza sativa Japonica Group]	242	26891	5	5	1	1	95579	1	1	1	993.531	1985.05	2	1985.05	-0.0037	0	55.79	2.6e-06	K	SPNSDTYVIFGEAK	I			File37 Spectrum79608 scans: 23630	126/127	0.544	126	2377000	127	3765000	128	2356000	129	3744000	130	3776400	131	3776400
9	gi|20160782|dbj|BAB89723.1|	putative nascent polypeptide associated complex alpha chain [Oryza sativa Japonica Group]	242	26891	5	5	1	1	95580	1	1	1	993.531	1985.05	2	1985.05	-0.0031	0	70.26	9.4e-08	K	SPNSDTYVIFGEAK	I			File37 Spectrum79675 scans: 23690	126/127	0.476	126	3730000	127	6745000	128	3709000	129	6724000	130	6755800	131	6755800
9	gi|20160782|dbj|BAB89723.1|	putative nascent polypeptide associated complex alpha chain [Oryza sativa Japonica Group]	242	26891	5	5	1	1	95582	1	1	1	993.533	1985.05	2	1985.05	0.0002	0	71.92	6.4e-08	K	SPNSDTYVIFGEAK	I			File40 Spectrum22823 scans: 22871	126/127	0.463	126	3701000	127	6885000	128	3680000	129	6864000	130	6895200	131	6895200
9	gi|20160782|dbj|BAB89723.1|	putative nascent polypeptide associated complex alpha chain [Oryza sativa Japonica Group]	242	26891	5	5	1	1	95620	1	1	1	994.021	1986.03	2	1986.04	-0.0077	0	25.54	0.0028	K	SPNSDTYVIFGEAK	I	Deamidated (NQ)	0.00100000000000.0	File37 Spectrum82517 scans: 26382	126/127	0.709	126	2392000	127	2905000	128	2371000	129	2884000	130	2914600	131	2914600	Quantitation summary for protein	126,128.130/127,129,131	0.508	5	1.085	*
10	gi|241945088|gb|EES18233.1|	hypothetical protein SORBIDRAFT_09g020360 [Sorghum bicolor]	1152	49113	33	33	3	3	60335	1	1	0	684.931	1367.85	2	1367.85	-0.0009	0	14.83	0.033	K	LAVNLIPFPR	L			File40 Spectrum32425 scans: 32056	126/127	0.809	126	10280000	127	10950000	128	10203300	129	10873300	130	10959000	131	10959000
10	gi|241945088|gb|EES18233.1|	hypothetical protein SORBIDRAFT_09g020360 [Sorghum bicolor]	1152	49113	33	33	3	3	60336	1	1	0	684.932	1367.85	2	1367.85	-0.0008	0	14.46	0.036	K	LAVNLIPFPR	L			File37 Spectrum89235 scans: 32792	126/127	0.796	126	7529000	127	8147000	128	7452200	129	8070200	130	8155400	131	8155400
10	gi|241945088|gb|EES18233.1|	hypothetical protein SORBIDRAFT_09g020360 [Sorghum bicolor]	1152	49113	33	33	3	3	60337	1	1	0	684.932	1367.85	2	1367.85	-0.0003	0	19.65	0.011	K	LAVNLIPFPR	L			File40 Spectrum32507 scans: 32140	126/127	0.677	126	64410000	127	81920000	128	64333100	129	81843100	130	81927800	131	81927800
10	gi|241945088|gb|EES18233.1|	hypothetical protein SORBIDRAFT_09g020360 [Sorghum bicolor]	1152	49113	33	33	3	3	60340	1	1	0	684.932	1367.85	2	1367.85	-0.0001	0	18.11	0.015	K	LAVNLIPFPR	L			File37 Spectrum89471 scans: 33021	126/127	0.729	126	14070000	127	16620000	128	13993000	129	16543000	130	16627200	131	16627200
10	gi|241945088|gb|EES18233.1|	hypothetical protein SORBIDRAFT_09g020360 [Sorghum bicolor]	1152	49113	33	33	3	3	60342	1	1	0	684.932	1367.85	2	1367.85	0.0003	0	24.86	0.0033	K	LAVNLIPFPR	L			File37 Spectrum89398 scans: 32953	126/127	0.664	126	43880000	127	56910000	128	43802900	129	56832900	130	56916600	131	56916600
10	gi|241945088|gb|EES18233.1|	hypothetical protein SORBIDRAFT_09g020360 [Sorghum bicolor]	1152	49113	33	33	3	3	60343	1	1	0	456.957	1367.85	3	1367.85	0.0004	0	15.93	0.026	K	LAVNLIPFPR	L			File37 Spectrum89391 scans: 32946	126/127	0.656	126	1234000	127	1620000	128	1156800	129	1542800	130	1626000	131	1626000
10	gi|241945088|gb|EES18233.1|	hypothetical protein SORBIDRAFT_09g020360 [Sorghum bicolor]	1152	49113	33	33	3	3	60344	1	1	0	456.957	1367.85	3	1367.85	0.0005	0	18.01	0.016	K	LAVNLIPFPR	L			File37 Spectrum89302 scans: 32857	126/127	0.687	126	862900	127	1081000	128	785600	129	1003700	130	1086400	131	1086400
10	gi|241945088|gb|EES18233.1|	hypothetical protein SORBIDRAFT_09g020360 [Sorghum bicolor]	1152	49113	33	33	3	3	60345	1	1	0	684.932	1367.85	2	1367.85	0.0006	0	14.04	0.039	K	LAVNLIPFPR	L			File37 Spectrum89321 scans: 32874	126/127	0.715	126	52640000	127	63380000	128	52562600	129	63302600	130	63384800	131	63384800
10	gi|241945088|gb|EES18233.1|	hypothetical protein SORBIDRAFT_09g020360 [Sorghum bicolor]	1152	49113	33	33	3	3	60346	1	1	0	684.932	1367.85	2	1367.85	0.0006	0	18.25	0.015	K	LAVNLIPFPR	L			File40 Spectrum32677 scans: 32306	126/127	0.759	126	21760000	127	24700000	128	21682500	129	24622500	130	24704200	131	24704200
10	gi|241945088|gb|EES18233.1|	hypothetical protein SORBIDRAFT_09g020360 [Sorghum bicolor]	1152	49113	33	33	3	3	60347	1	1	0	456.957	1367.85	3	1367.85	0.0007	0	18.41	0.014	K	LAVNLIPFPR	L			File37 Spectrum89481 scans: 33031	126/127	0.645	126	566900	127	757100	128	489300	129	679500	130	760700	131	760700
10	gi|241945088|gb|EES18233.1|	hypothetical protein SORBIDRAFT_09g020360 [Sorghum bicolor]	1152	49113	33	33	3	3	60349	1	1	0	684.933	1367.85	2	1367.85	0.0017	0	15.18	0.03	K	LAVNLIPFPR	L			File40 Spectrum32592 scans: 32224	126/127	0.715	126	61900000	127	74510000	128	61822300	129	74432300	130	74513000	131	74513000
10	gi|241945088|gb|EES18233.1|	hypothetical protein SORBIDRAFT_09g020360 [Sorghum bicolor]	1152	49113	33	33	3	3	76693	1	1	1	807.966	1613.92	2	1613.92	-0.0007	0	94.93	3.2e-10	K	GAELIDSVLDVVR	K			File37 Spectrum94998 scans: 38223	126/127	0.269	126	12920000	127	41420000	128	12842200	129	41342200	130	41422400	131	41422400
10	gi|241945088|gb|EES18233.1|	hypothetical protein SORBIDRAFT_09g020360 [Sorghum bicolor]	1152	49113	33	33	3	3	76694	1	1	1	807.966	1613.92	2	1613.92	-0.0007	0	82.92	5.1e-09	K	GAELIDSVLDVVR	K			File40 Spectrum38497 scans: 37802	126/127	0.394	126	7020000	127	15340000	128	6942100	129	15262100	130	15341800	131	15341800
10	gi|241945088|gb|EES18233.1|	hypothetical protein SORBIDRAFT_09g020360 [Sorghum bicolor]	1152	49113	33	33	3	3	76695	1	1	1	807.967	1613.92	2	1613.92	-0.0005	0	70.43	9.1e-08	K	GAELIDSVLDVVR	K			File37 Spectrum94929 scans: 38160	126/127	0.265	126	15040000	127	48960000	128	14962000	129	48882000	130	48961200	131	48961200
10	gi|241945088|gb|EES18233.1|	hypothetical protein SORBIDRAFT_09g020360 [Sorghum bicolor]	1152	49113	33	33	3	3	76696	1	1	1	807.967	1613.92	2	1613.92	-0.0002	0	72.18	6.1e-08	K	GAELIDSVLDVVR	K			File40 Spectrum38360 scans: 37665	126/127	0.268	126	18560000	127	59700000	128	18481900	129	59621900	130	59700600	131	59700600
10	gi|241945088|gb|EES18233.1|	hypothetical protein SORBIDRAFT_09g020360 [Sorghum bicolor]	1152	49113	33	33	3	3	76697	1	1	1	807.967	1613.92	2	1613.92	-0.0001	0	123.17	4.8e-13	K	GAELIDSVLDVVR	K			File40 Spectrum38439 scans: 37741	126/127	0.318	126	12190000	127	33010000	128	12111800	129	32931800	130	33010000	131	33010000
10	gi|241945088|gb|EES18233.1|	hypothetical protein SORBIDRAFT_09g020360 [Sorghum bicolor]	1152	49113	33	33	3	3	76698	1	1	1	538.98	1613.92	3	1613.92	0.0001	0	54.7	3.4e-06	K	GAELIDSVLDVVR	K			File40 Spectrum38319 scans: 37628	126/127	0.372	126	1408000	127	3263000	128	1329700	129	3184700	130	3262400	131	3262400
10	gi|241945088|gb|EES18233.1|	hypothetical protein SORBIDRAFT_09g020360 [Sorghum bicolor]	1152	49113	33	33	3	3	76699	1	1	1	807.967	1613.92	2	1613.92	0.0002	0	94.33	3.7e-10	K	GAELIDSVLDVVR	K			File40 Spectrum38286 scans: 37594	126/127	0.266	126	15730000	127	51010000	128	15651600	129	50931600	130	51008800	131	51008800
10	gi|241945088|gb|EES18233.1|	hypothetical protein SORBIDRAFT_09g020360 [Sorghum bicolor]	1152	49113	33	33	3	3	76700	1	1	1	807.967	1613.92	2	1613.92	0.0002	0	128.62	1.4e-13	K	GAELIDSVLDVVR	K			File37 Spectrum94867 scans: 38098	126/127	0.26	126	11210000	127	37150000	128	11131500	129	37071500	130	37148200	131	37148200
10	gi|241945088|gb|EES18233.1|	hypothetical protein SORBIDRAFT_09g020360 [Sorghum bicolor]	1152	49113	33	33	3	3	76701	1	1	1	807.967	1613.92	2	1613.92	0.0005	0	41.73	6.7e-05	K	GAELIDSVLDVVR	K			File40 Spectrum38566 scans: 37867	126/127	0.574	126	3248000	127	4874000	128	3169400	129	4795400	130	4871600	131	4871600
10	gi|241945088|gb|EES18233.1|	hypothetical protein SORBIDRAFT_09g020360 [Sorghum bicolor]	1152	49113	33	33	3	3	76702	1	1	1	538.981	1613.92	3	1613.92	0.0008	0	38.91	0.00013	K	GAELIDSVLDVVR	K			File37 Spectrum94939 scans: 38170	126/127	0.363	126	1089000	127	2582000	128	1010300	129	2503300	130	2579000	131	2579000
10	gi|241945088|gb|EES18233.1|	hypothetical protein SORBIDRAFT_09g020360 [Sorghum bicolor]	1152	49113	33	33	3	3	76703	1	1	1	538.981	1613.92	3	1613.92	0.0008	0	52.23	6e-06	K	GAELIDSVLDVVR	K			File37 Spectrum94862 scans: 38092	126/127	0.48	126	970700	127	1740000	128	891900	129	1661200	130	1736400	131	1736400
10	gi|241945088|gb|EES18233.1|	hypothetical protein SORBIDRAFT_09g020360 [Sorghum bicolor]	1152	49113	33	33	3	3	76704	1	1	1	807.967	1613.92	2	1613.92	0.0009	0	87.76	1.7e-09	K	GAELIDSVLDVVR	K			File37 Spectrum95066 scans: 38285	126/127	0.34	126	6010000	127	15240000	128	5931100	129	15161100	130	15235800	131	15235800
10	gi|241945088|gb|EES18233.1|	hypothetical protein SORBIDRAFT_09g020360 [Sorghum bicolor]	1152	49113	33	33	3	3	76706	1	1	1	807.967	1613.92	2	1613.92	0.001	0	64.78	3.3e-07	K	GAELIDSVLDVVR	K			File37 Spectrum95131 scans: 38353	126/127	0.539	126	4309000	127	6891000	128	4230000	129	6812000	130	6886200	131	6886200
10	gi|241945088|gb|EES18233.1|	hypothetical protein SORBIDRAFT_09g020360 [Sorghum bicolor]	1152	49113	33	33	3	3	76708	1	1	1	538.981	1613.92	3	1613.92	0.0012	0	38.02	0.00016	K	GAELIDSVLDVVR	K			File37 Spectrum95035 scans: 38260	126/127	0.486	126	918300	127	1626000	128	839200	129	1546900	130	1620600	131	1620600
10	gi|241945088|gb|EES18233.1|	hypothetical protein SORBIDRAFT_09g020360 [Sorghum bicolor]	1152	49113	33	33	3	3	76709	1	1	1	538.981	1613.92	3	1613.92	0.0014	0	53.7	4.3e-06	K	GAELIDSVLDVVR	K			File40 Spectrum38398 scans: 37705	126/127	0.459	126	1173000	127	2200000	128	1152000	129	2179000	130	2194000	131	2194000
10	gi|241945088|gb|EES18233.1|	hypothetical protein SORBIDRAFT_09g020360 [Sorghum bicolor]	1152	49113	33	33	3	3	76710	1	1	1	538.981	1613.92	3	1613.92	0.0015	0	44.48	3.6e-05	K	GAELIDSVLDVVR	K			File40 Spectrum38475 scans: 37778	126/127	0.6	126	929100	127	1334000	128	908100	129	1313000	130	1327400	131	1327400
10	gi|241945088|gb|EES18233.1|	hypothetical protein SORBIDRAFT_09g020360 [Sorghum bicolor]	1152	49113	33	33	3	3	76711	1	1	1	538.981	1613.92	3	1613.92	0.0015	0	33.06	0.00049	K	GAELIDSVLDVVR	K			File40 Spectrum38239 scans: 37545	126/127	0.531	126	894400	127	1450000	128	873400	129	1429000	130	1442800	131	1442800
10	gi|241945088|gb|EES18233.1|	hypothetical protein SORBIDRAFT_09g020360 [Sorghum bicolor]	1152	49113	33	33	3	3	76712	1	1	1	807.968	1613.92	2	1613.92	0.0024	0	53.04	5e-06	K	GAELIDSVLDVVR	K			File37 Spectrum94808 scans: 38039	126/127	0.489	126	4511000	127	7944000	128	4490000	129	7923000	130	7936200	131	7936200
10	gi|241945088|gb|EES18233.1|	hypothetical protein SORBIDRAFT_09g020360 [Sorghum bicolor]	1152	49113	33	33	3	3	76715	1	1	1	807.968	1613.92	2	1613.92	0.003	0	86.26	2.4e-09	K	GAELIDSVLDVVR	K			File40 Spectrum38213 scans: 37518	126/127	0.439	126	5359000	127	10520000	128	5338000	129	10499000	130	10511600	131	10511600
10	gi|241945088|gb|EES18233.1|	hypothetical protein SORBIDRAFT_09g020360 [Sorghum bicolor]	1152	49113	33	33	3	3	82812	1	1	0	576.043	1725.11	3	1725.11	0	1	25.83	0.0026	R	KLAVNLIPFPR	L			File40 Spectrum26367 scans: 26263	126/127	0.719	126	34560000	127	41370000	128	34539000	129	41349000	130	41361000	131	41361000
10	gi|241945088|gb|EES18233.1|	hypothetical protein SORBIDRAFT_09g020360 [Sorghum bicolor]	1152	49113	33	33	3	3	82813	1	1	0	576.043	1725.11	3	1725.11	0.0004	1	18.06	0.016	R	KLAVNLIPFPR	L			File40 Spectrum26290 scans: 26191	126/127	0.64	126	45630000	127	61440000	128	45609000	129	61419000	130	61430400	131	61430400
10	gi|241945088|gb|EES18233.1|	hypothetical protein SORBIDRAFT_09g020360 [Sorghum bicolor]	1152	49113	33	33	3	3	82818	1	1	0	576.044	1725.11	3	1725.11	0.0031	1	16.78	0.021	R	KLAVNLIPFPR	L			File40 Spectrum26210 scans: 26118	126/127	0.774	126	12900000	127	14360000	128	12879000	129	14339000	130	14349800	131	14349800	Quantitation summary for protein	126,128.130/127,129,131	0.531	33	[1.100]
11	gi|3335060|gb|AAC26997.1|	plasma membrane-type calcium ATPase [Arabidopsis thaliana]	47	125260	2	2	1	1	77087	1	1	1	811.451	1620.89	2	1620.89	-0.0038	0	23.36	0.0046	R	MVTGDNINTAK	A			File40 Spectrum11991 scans: 12207	126/127	0.554	126	8077000	127	12560000	128	8054600	129	12540400	130	12549200	131	12549200
11	gi|3335060|gb|AAC26997.1|	plasma membrane-type calcium ATPase [Arabidopsis thaliana]	47	125260	2	2	1	1	77089	1	1	1	811.451	1620.89	2	1620.89	-0.0029	0	36.7	0.00021	R	MVTGDNINTAK	A			File37 Spectrum68641 scans: 12980	126/127	0.519	126	5586000	127	9262000	128	5563500	129	9242500	130	9250600	131	9250600
11	gi|3335060|gb|AAC26997.1|	plasma membrane-type calcium ATPase [Arabidopsis thaliana]	47	125260	2	2	1	1	77089	1	1	1	811.452	1620.89	2	1620.89	-0.0027	0	34.25	0.00038	R	MVTGDNINTAK	A			File37 Spectrum68641 scans: 12980	126/127	0.532	126	7682000	127	1.44398e+07	128	7687500	129	7894500	130	1.44278e+07	131	1.44278e+07	Quantitation summary for protein	126,128.130/127,129,131	0.539	3	1.033	*
12	gi|2695711|emb|CAA04703.1|	cytochome b5 [Olea europaea]	163	18343	4	4	1	1	94770	1	1	1	655.629	1963.87	3	1963.87	-0.0055	0	56.64	2.2e-06	K	DATNDFEDVGHSDSAR	E			File40 Spectrum9720 scans: 9985	126/127	0.575	126	4121000	127	6170000	128	4076600	129	6125600	130	6157400	131	6157400
12	gi|2695711|emb|CAA04703.1|	cytochome b5 [Olea europaea]	163	18343	4	4	1	1	94771	1	1	1	655.63	1963.87	3	1963.87	-0.0016	0	37.03	0.0002	K	DATNDFEDVGHSDSAR	E			File37 Spectrum66036 scans: 10378	126/127	0.472	126	5353000	127	9772000	128	5308500	129	9727500	130	9758800	131	9758800
12	gi|2695711|emb|CAA04703.1|	cytochome b5 [Olea europaea]	163	18343	4	4	1	1	94773	1	1	1	655.631	1963.87	3	1963.87	-0.0003	0	57.29	1.9e-06	K	DATNDFEDVGHSDSAR	E			File40 Spectrum9776 scans: 10041	126/127	0.589	126	4412000	127	6455000	128	4367400	129	6410400	130	6441200	131	6441200
12	gi|2695711|emb|CAA04703.1|	cytochome b5 [Olea europaea]	163	18343	4	4	1	1	94831	1	1	1	655.959	1964.86	3	1964.86	0.0002	0	50.91	8.1e-06	K	DATNDFEDVGHSDSAR	E	Deamidated (NQ)	0.0001000000000000.0	File37 Spectrum65964 scans: 10306	126/127	0.61	126	3399000	127	4802000	128	3354300	129	4757300	130	4787600	131	4787600	Quantitation summary for protein	126,128.130/127,129,131	0.547	4	1.061	*
13	gi|118482646|gb|ABK93242.1|	unknown [Populus trichocarpa]	32	41789	1	1	1	1	82607	1	1	1	861.497	1720.98	2	1720.99	-0.008	0	31.56	0.0007	K	AQINATLNQYK	N			File40 Spectrum16926 scans: 17100	126/127	0.55	126	4901000	127	7681000	128	4863300	129	7676700	130	7666000	131	7666000
13	gi|118482646|gb|ABK93242.1|	unknown [Populus trichocarpa]	32	41789	1	1	1	1	82612	1	1	1	861.499	1720.98	2	1720.99	-0.006	0	34.32	0.0006	K	AQINATLNQYK	N			File40 Spectrum16926 scans: 17100	126/127	0.53	126	4789000	127	7896000	128	4977500	129	7896000	130	7880400	131	7880400	Quantitation summary for protein	126,128.130/127,129,131	0.55	2	[1.000]
14	gi|8452631|emb|CAB94251.1|	ATP synthase beta subunit [Cichorium intybus]	61	18144	3	3	1	1	33525	1	1	1	478.305	954.595	2	954.595	-0.0002	0	28.05	0.0016	K	VVDLLAP	-			File40 Spectrum30871 scans: 30572	126/127	0.52	126	2103000	127	3485000	128	2010000	129	3536000	130	3468800	131	3468800
14	gi|8452631|emb|CAB94251.1|	ATP synthase beta subunit [Cichorium intybus]	61	18144	3	3	1	1	33526	1	1	1	478.305	954.595	2	954.595	-0.0001	0	27.7	0.0017	K	VVDLLAP	-			File37 Spectrum87704 scans: 31303	126/127	0.583	126	1506000	127	2225000	128	1412900	129	2276100	130	2208200	131	2208200
14	gi|8452631|emb|CAB94251.1|	ATP synthase beta subunit [Cichorium intybus]	61	18144	3	3	1	1	33527	1	1	1	478.305	954.596	2	954.595	0.0004	0	30.81	0.00083	K	VVDLLAP	-			File37 Spectrum87795 scans: 31389	126/127	0.603	126	1098000	127	1568000	128	1004800	129	1619200	130	1550600	131	1550600	Quantitation summary for protein	126,128.130/127,129,131	0.557	3	1.048	*
15	gi|118104|sp|P21569.1|CYPH_MAIZE	Peptidyl-prolyl cis-trans isomerase[Zea mays L]	22	21774	1	1	1	1	82874	1	1	1	864.443	1726.87	2	1726.88	-0.0073	0	22.33	0.0058	R	GNGTGGESIYGEK	F	Deamidated (NQ)	0.0100000000000.0	File40 Spectrum12151 scans: 12375	126/127	0.569	126	2757000	127	4174000	128	2712500	129	4176500	130	4156000	131	4156000
15	gi|118104|sp|P21569.1|CYPH_MAIZE	Peptidyl-prolyl cis-trans isomerase[Zea mays L]	22	21774	1	1	1	1	82870	1	1	1	864.432	1726.87	2	1726.87	-0.0058	0	24.13	0.0056	R	GNGTGGESIYGEK	F	Deamidated (NQ)	0.0100000000000.0	File40 Spectrum12151 scans: 12375	126/127	0.559	126	2456000	127	4388600	128	2486600	129	4278600	130	4370000	131	4370000	Quantitation summary for protein	126,128.130/127,129,131	0.569	2	[1.000]
16	gi|7267299|emb|CAB81081.1|	ferredoxin--NADP+ reductase-like protein [Arabidopsis thaliana]	275	48344	16	16	3	3	78637	1	0	0	824.96	1647.9	2	1647.91	-0.005	0	30.38	0.00092	K	GMMPGIQDTLK	R			File40 Spectrum22137 scans: 22205	126/127	0.814	126	11460000	127	12130000	128	11387200	129	12057200	130	12110800	131	12110800
16	gi|7267299|emb|CAB81081.1|	ferredoxin--NADP+ reductase-like protein [Arabidopsis thaliana]	275	48344	16	16	3	3	78638	1	0	0	824.961	1647.91	2	1647.91	-0.0027	0	34.78	0.00033	K	GMMPGIQDTLK	R			File40 Spectrum22213 scans: 22284	126/127	0.803	126	11790000	127	12640000	128	11717100	129	12567100	130	12620200	131	12620200
16	gi|7267299|emb|CAB81081.1|	ferredoxin--NADP+ reductase-like protein [Arabidopsis thaliana]	275	48344	16	16	3	3	78639	1	0	0	824.962	1647.91	2	1647.91	0.0003	0	57.03	2e-06	K	GMMPGIQDTLK	R			File37 Spectrum79090 scans: 23123	126/127	0.768	126	10920000	127	12240000	128	10847000	129	12167000	130	12219600	131	12219600
16	gi|7267299|emb|CAB81081.1|	ferredoxin--NADP+ reductase-like protein [Arabidopsis thaliana]	275	48344	16	16	3	3	78640	1	0	0	824.963	1647.91	2	1647.91	0.0014	0	52.72	5.3e-06	K	GMMPGIQDTLK	R			File37 Spectrum79009 scans: 23044	126/127	0.841	126	10160000	127	10410000	128	10086900	129	10336900	130	10389000	131	10389000
16	gi|7267299|emb|CAB81081.1|	ferredoxin--NADP+ reductase-like protein [Arabidopsis thaliana]	275	48344	16	16	3	3	82307	1	1	0	858.446	1714.88	2	1714.88	-0.0047	0	17.4	0.018	R	MFMENVPNFK	F	Deamidated (NQ)	0.0000100000.0	File37 Spectrum87349 scans: 30956	126/127	0.495	126	10550000	127	18370000	128	10476800	129	18296800	130	18348400	131	18348400
16	gi|7267299|emb|CAB81081.1|	ferredoxin--NADP+ reductase-like protein [Arabidopsis thaliana]	275	48344	16	16	3	3	82308	1	1	0	858.448	1714.88	2	1714.88	-0.0016	0	22.25	0.006	R	MFMENVPNFK	F	Deamidated (NQ)	0.0000100000.0	File40 Spectrum30419 scans: 30117	126/127	0.472	126	20930000	127	38210000	128	20856700	129	38136700	130	38187800	131	38187800
16	gi|7267299|emb|CAB81081.1|	ferredoxin--NADP+ reductase-like protein [Arabidopsis thaliana]	275	48344	16	16	3	3	82309	1	1	0	858.448	1714.88	2	1714.88	-0.0016	0	13.9	0.041	R	MFMENVPNFK	F	Deamidated (NQ)	0.0000100000.0	File37 Spectrum87268 scans: 30883	126/127	0.461	126	14280000	127	26700000	128	14206600	129	26626600	130	26677200	131	26677200
16	gi|7267299|emb|CAB81081.1|	ferredoxin--NADP+ reductase-like protein [Arabidopsis thaliana]	275	48344	16	16	3	3	83095	1	0	0	865.965	1729.91	2	1729.92	-0.0031	0	25.72	0.0027	K	IEEYSDEIFK	L			File37 Spectrum84159 scans: 27932	126/127	0.475	126	8971000	127	16250000	128	8897500	129	16176500	130	16226600	131	16226600
16	gi|7267299|emb|CAB81081.1|	ferredoxin--NADP+ reductase-like protein [Arabidopsis thaliana]	275	48344	16	16	3	3	83096	1	0	0	865.965	1729.92	2	1729.92	-0.0026	0	37.45	0.00018	K	IEEYSDEIFK	L			File40 Spectrum27293 scans: 27134	126/127	0.452	126	11380000	127	21700000	128	11306400	129	21626400	130	21676000	131	21676000
16	gi|7267299|emb|CAB81081.1|	ferredoxin--NADP+ reductase-like protein [Arabidopsis thaliana]	275	48344	16	16	3	3	83097	1	0	0	865.965	1729.92	2	1729.92	-0.0018	0	17.77	0.017	K	IEEYSDEIFK	L			File37 Spectrum84035 scans: 27810	126/127	0.563	126	6368000	127	9737000	128	6294300	129	9663300	130	9737600	131	9737600
16	gi|7267299|emb|CAB81081.1|	ferredoxin--NADP+ reductase-like protein [Arabidopsis thaliana]	275	48344	16	16	3	3	83098	1	0	0	865.966	1729.92	2	1729.92	-0.0009	0	21.58	0.0069	K	IEEYSDEIFK	L			File37 Spectrum84096 scans: 27870	126/127	0.458	126	11570000	127	21750000	128	11496200	129	21676200	130	21751200	131	21751200
16	gi|7267299|emb|CAB81081.1|	ferredoxin--NADP+ reductase-like protein [Arabidopsis thaliana]	275	48344	16	16	3	3	83099	1	0	0	865.966	1729.92	2	1729.92	-0.0009	0	22.7	0.0054	K	IEEYSDEIFK	L			File40 Spectrum27215 scans: 27056	126/127	0.513	126	9421000	127	15810000	128	9347100	129	15736100	130	15811800	131	15811800
16	gi|7267299|emb|CAB81081.1|	ferredoxin--NADP+ reductase-like protein [Arabidopsis thaliana]	275	48344	16	16	3	3	83100	1	0	0	865.967	1729.92	2	1729.92	0.0014	0	31.28	0.00075	K	IEEYSDEIFK	L			File40 Spectrum27367 scans: 27197	126/127	0.591	126	7037000	127	10260000	128	6963000	129	10186000	130	10262400	131	10262400
16	gi|7267299|emb|CAB81081.1|	ferredoxin--NADP+ reductase-like protein [Arabidopsis thaliana]	275	48344	16	16	3	3	83101	1	0	0	577.648	1729.92	3	1729.92	0.0037	0	32.5	0.00056	K	IEEYSDEIFK	L			File40 Spectrum27295 scans: 27136	126/127	0.759	126	7098000	127	8058000	128	7023900	129	7983900	130	8061000	131	8061000
16	gi|7267299|emb|CAB81081.1|	ferredoxin--NADP+ reductase-like protein [Arabidopsis thaliana]	275	48344	16	16	3	3	83102	1	0	0	577.648	1729.92	3	1729.92	0.0049	0	29.21	0.0012	K	IEEYSDEIFK	L			File37 Spectrum84145 scans: 27918	126/127	0.978	126	8517000	127	7501000	128	8442800	129	7426800	130	7504600	131	7504600
16	gi|7267299|emb|CAB81081.1|	ferredoxin--NADP+ reductase-like protein [Arabidopsis thaliana]	275	48344	16	16	3	3	83103	1	0	0	577.649	1729.92	3	1729.92	0.0064	0	23.59	0.0044	K	IEEYSDEIFK	L			File40 Spectrum27220 scans: 27061	126/127	0.803	126	7274000	127	7800000	128	7199700	129	7725700	130	7804200	131	7804200	Quantitation summary for protein	126,128.130/127,129,131	0.579	16	[1.077]
17	gi|5262759|emb|CAB45907.1|	putative protein [Arabidopsis thaliana]	20	124317	2	2	1	1	62602	1	1	1	701.419	1400.82	2	1400.83	-0.0045	0	16.06	0.025	R	EIIETNPK	L			File37 Spectrum67816 scans: 12146	126/127	0.592	126	10380000	127	15110000	128	10332300	129	15115700	130	15114800	131	15114800
17	gi|5262759|emb|CAB45907.1|	putative protein [Arabidopsis thaliana]	20	124317	2	2	1	1	62604	1	1	1	701.42	1400.83	2	1400.83	-0.0018	0	16.51	0.022	R	EIIETNPK	L			File40 Spectrum11436 scans: 11642	126/127	0.578	126	12630000	127	18820000	128	12582200	129	18825800	130	18825400	131	18825400
17	gi|5262759|emb|CAB45907.1|	putative protein [Arabidopsis thaliana]	20	124317	2	2	1	1	62604	1	1	1	701.421	1400.83	2	1400.83	-0.0038	0	16.38	0.021	R	EIIETNPK	L			File40 Spectrum11436 scans: 11642	126/127	0.58	126	12880000	127	2.22069e+07	128	14286500	129	17947800	130	2.22129e+07	131	2.22129e+07	Quantitation summary for protein	126,128.130/127,129,131	0.584	3	1.012	*
18	gi|223517971|gb|EEF25420.1|	conserved hypothetical protein [Ricinus communis]	14	24181	1	1	1	1	41076	1	1	1	551.345	1100.68	2	1100.68	-0.0004	0	14.21	0.038	K	TLVLVNGR	R	Deamidated (NQ)	0.00000100.0	File40 Spectrum14375 scans: 14573	126/127	0.586	126	36680000	127	53900000	128	36625200	129	53912800	130	53906600	131	53906600
18	gi|223517971|gb|EEF25420.1|	conserved hypothetical protein [Ricinus communis]	14	24181	1	1	1	1	41074	1	1	1	551.345	1100.67	2	1100.68	-0.0003	0	14.56	0.015	K	TLVLVNGR	R	Deamidated (NQ)	0.00000100.0	File40 Spectrum14375 scans: 14573	126/127	0.597	126	37491600	127	62800000	128	34925200	129	52896700	130	62807200	131	62807200
18	gi|223517971|gb|EEF25420.1|	conserved hypothetical protein [Ricinus communis]	14	24181	1	1	1	1	41078	1	1	1	551.345	1100.67	2	1100.68	-0.0004	0	14.01	0.058	K	TLVLVNGR	R	Deamidated (NQ)	0.00000100.0	File40 Spectrum14375 scans: 14573	126/127	0.612	126	32558400	127	53200000	128	36789500	129	51897800	130	53207800	131	53207800	Quantitation summary for protein	126,128.130/127,129,131	0.586	3	[1.000]
19	gi|219742878|emb|CAW46527.1|	unnamed protein product [Glycine max]	60	38227	8	8	2	2	69129	1	0	0	746.941	1491.87	2	1491.87	-0.0036	0	18.3	0.015	R	GFEVIDNIK	S			File40 Spectrum23779 scans: 23789	126/127	0.615	126	40730000	127	57070000	128	40636400	129	57121600	130	57078400	131	57078400
19	gi|219742878|emb|CAW46527.1|	unnamed protein product [Glycine max]	60	38227	8	8	2	2	69130	1	0	0	746.941	1491.87	2	1491.87	-0.0025	0	13.83	0.041	R	GFEVIDNIK	S			File40 Spectrum23922 scans: 23922	126/127	0.547	126	43210000	127	68070000	128	43116300	129	68121700	130	68079000	131	68079000
19	gi|219742878|emb|CAW46527.1|	unnamed protein product [Glycine max]	60	38227	8	8	2	2	69133	1	0	0	746.942	1491.87	2	1491.87	-0.0001	0	20.09	0.0098	R	GFEVIDNIK	S			File37 Spectrum80616 scans: 24578	126/127	0.603	126	41550000	127	59350000	128	41456200	129	59401800	130	59359600	131	59359600
19	gi|219742878|emb|CAW46527.1|	unnamed protein product [Glycine max]	60	38227	8	8	2	2	69134	1	0	0	746.942	1491.87	2	1491.87	0.0002	0	20.09	0.0098	R	GFEVIDNIK	S			File37 Spectrum80699 scans: 24657	126/127	0.563	126	82190000	127	125800000	128	82096100	129	125851900	130	125810200	131	125810200
19	gi|219742878|emb|CAW46527.1|	unnamed protein product [Glycine max]	60	38227	8	8	2	2	69135	1	0	0	746.942	1491.87	2	1491.87	0.0002	0	20.58	0.0088	R	GFEVIDNIK	S			File40 Spectrum23853 scans: 23858	126/127	0.567	126	101100000	127	153500000	128	101006000	129	153552000	130	153510800	131	153510800
19	gi|219742878|emb|CAW46527.1|	unnamed protein product [Glycine max]	60	38227	8	8	2	2	85337	1	1	1	888.952	1775.89	2	1775.89	-0.003	0	18.53	0.014	K	MGDISPLTGSNGEIR	K	Deamidated (NQ)	0.000000000010000.0	File40 Spectrum22805 scans: 22853	126/127	1.014	126	5421000	127	4602000	128	5326900	129	4654100	130	4613400	131	4613400
19	gi|219742878|emb|CAW46527.1|	unnamed protein product [Glycine max]	60	38227	8	8	2	2	85338	1	1	1	888.952	1775.89	2	1775.89	-0.0023	0	13.94	0.04	K	MGDISPLTGSNGEIR	K	Deamidated (NQ)	0.000000000010000.0	File40 Spectrum22934 scans: 22979	126/127	0.923	126	5692000	127	5312000	128	5597800	129	5364200	130	5324000	131	5324000
19	gi|219742878|emb|CAW46527.1|	unnamed protein product [Glycine max]	60	38227	8	8	2	2	85340	1	1	1	888.954	1775.89	2	1775.89	0.0006	0	26.12	0.0024	K	MGDISPLTGSNGEIR	K	Deamidated (NQ)	0.000000000010000.0	File40 Spectrum22870 scans: 22913	126/127	1.043	126	6990000	127	5769000	128	6895700	129	5821300	130	5781600	131	5781600	Quantitation summary for protein	126,128.130/127,129,131	0.587	8	[1.141]
20	gi|255634488|gb|ACU17608.1|	unknown [Glycine max]	102	37980	9	9	2	2	69129	1	1	0	746.941	1491.87	2	1491.87	-0.0036	0	18.3	0.015	R	GFEVIDNIK	S			File40 Spectrum23779 scans: 23789	126/127	0.615	126	40730000	127	57070000	128	40660700	129	57097300	130	57083200	131	57083200
20	gi|255634488|gb|ACU17608.1|	unknown [Glycine max]	102	37980	9	9	2	2	69130	1	1	0	746.941	1491.87	2	1491.87	-0.0025	0	13.83	0.041	R	GFEVIDNIK	S			File40 Spectrum23922 scans: 23922	126/127	0.547	126	43210000	127	68070000	128	43140600	129	68097400	130	68083800	131	68083800
20	gi|255634488|gb|ACU17608.1|	unknown [Glycine max]	102	37980	9	9	2	2	69133	1	1	0	746.942	1491.87	2	1491.87	-0.0001	0	20.09	0.0098	R	GFEVIDNIK	S			File37 Spectrum80616 scans: 24578	126/127	0.603	126	41550000	127	59350000	128	41480500	129	59377500	130	59364400	131	59364400
20	gi|255634488|gb|ACU17608.1|	unknown [Glycine max]	102	37980	9	9	2	2	69134	1	1	0	746.942	1491.87	2	1491.87	0.0002	0	20.09	0.0098	R	GFEVIDNIK	S			File37 Spectrum80699 scans: 24657	126/127	0.563	126	82190000	127	125800000	128	82120400	129	125827600	130	125815000	131	125815000
20	gi|255634488|gb|ACU17608.1|	unknown [Glycine max]	102	37980	9	9	2	2	69135	1	1	0	746.942	1491.87	2	1491.87	0.0002	0	20.58	0.0088	R	GFEVIDNIK	S			File40 Spectrum23853 scans: 23858	126/127	0.567	126	101100000	127	153500000	128	101030300	129	153527700	130	153515600	131	153515600
20	gi|255634488|gb|ACU17608.1|	unknown [Glycine max]	102	37980	9	9	2	2	84681	1	0	0	881.944	1761.87	2	1761.88	-0.004	0	28.74	0.0013	K	MGDISPLTGSNGEVR	K	Deamidated (NQ)	0.000000000010000.0	File40 Spectrum20940 scans: 21044	126/127	1.068	126	7384000	127	5953000	128	7314200	129	5980800	130	5969200	131	5969200
20	gi|255634488|gb|ACU17608.1|	unknown [Glycine max]	102	37980	9	9	2	2	84685	1	0	0	881.945	1761.88	2	1761.88	-0.0014	0	26.16	0.0024	K	MGDISPLTGSNGEVR	K	Deamidated (NQ)	0.000000000010000.0	File37 Spectrum77629 scans: 21722	126/127	0.929	126	5219000	127	4837000	128	5149100	129	4864900	130	4853800	131	4853800
20	gi|255634488|gb|ACU17608.1|	unknown [Glycine max]	102	37980	9	9	2	2	84689	1	0	0	881.946	1761.88	2	1761.88	0.0004	0	16.43	0.023	K	MGDISPLTGSNGEVR	K	Deamidated (NQ)	0.000000000010000.0	File40 Spectrum20874 scans: 20984	126/127	0.973	126	5630000	127	4984000	128	5560000	129	5012000	130	5001400	131	5001400
20	gi|255634488|gb|ACU17608.1|	unknown [Glycine max]	102	37980	9	9	2	2	84692	1	0	0	881.946	1761.88	2	1761.88	0.0011	0	41.56	7e-05	K	MGDISPLTGSNGEVR	K	Deamidated (NQ)	0.000000000010000.0	File37 Spectrum77705 scans: 21801	126/127	1	126	6660000	127	5735000	128	6589900	129	5763100	130	5753000	131	5753000	Quantitation summary for protein	126,128.130/127,129,131	0.592	9	[1.141]
21	gi|6634773|gb|AAF19753.1|AC009917_12	Ferredoxin-NADP Reductase	292	50896	19	19	3	3	62893	1	1	1	703.87	1405.73	2	1405.73	-0.0028	0	16.5	0.022	R	YGDFFDGK	T			File40 Spectrum23093 scans: 23124	126/127	0.646	126	23030000	127	30690000	128	22961100	129	30621100	130	30708600	131	30708600
21	gi|6634773|gb|AAF19753.1|AC009917_12	Ferredoxin-NADP Reductase	292	50896	19	19	3	3	62895	1	1	1	703.87	1405.73	2	1405.73	-0.0024	0	14.5	0.035	R	YGDFFDGK	T			File37 Spectrum79961 scans: 23965	126/127	0.682	126	18360000	127	23170000	128	18291000	129	23101000	130	23189200	131	23189200
21	gi|6634773|gb|AAF19753.1|AC009917_12	Ferredoxin-NADP Reductase	292	50896	19	19	3	3	62897	1	1	1	703.87	1405.73	2	1405.73	-0.002	0	17.36	0.018	R	YGDFFDGK	T			File37 Spectrum79744 scans: 23757	126/127	0.629	126	21080000	127	28840000	128	21010900	129	28770900	130	28859800	131	28859800
21	gi|6634773|gb|AAF19753.1|AC009917_12	Ferredoxin-NADP Reductase	292	50896	19	19	3	3	62898	1	1	1	703.871	1405.73	2	1405.73	-0.0015	0	20.43	0.0091	R	YGDFFDGK	T			File40 Spectrum22956 scans: 22999	126/127	0.51	126	46820000	127	79110000	128	46750800	129	79040800	130	79130400	131	79130400
21	gi|6634773|gb|AAF19753.1|AC009917_12	Ferredoxin-NADP Reductase	292	50896	19	19	3	3	62901	1	1	1	703.871	1405.73	2	1405.73	-0.0001	0	23.2	0.0048	R	YGDFFDGK	T			File37 Spectrum79828 scans: 23838	126/127	0.52	126	45050000	127	74620000	128	44980700	129	74550700	130	74641000	131	74641000
21	gi|6634773|gb|AAF19753.1|AC009917_12	Ferredoxin-NADP Reductase	292	50896	19	19	3	3	62902	1	1	1	703.872	1405.73	2	1405.73	0.0014	0	17.08	0.02	R	YGDFFDGK	T			File40 Spectrum22876 scans: 22919	126/127	0.606	126	22800000	127	32380000	128	22730600	129	32310600	130	32401600	131	32401600
21	gi|6634773|gb|AAF19753.1|AC009917_12	Ferredoxin-NADP Reductase	292	50896	19	19	3	3	78637	1	1	0	824.96	1647.9	2	1647.91	-0.005	0	30.38	0.00092	K	GMMPGIQDTLK	R			File40 Spectrum22137 scans: 22205	126/127	0.814	126	11460000	127	12130000	128	11390500	129	12060500	130	12151600	131	12151600
21	gi|6634773|gb|AAF19753.1|AC009917_12	Ferredoxin-NADP Reductase	292	50896	19	19	3	3	78638	1	1	0	824.961	1647.91	2	1647.91	-0.0027	0	34.78	0.00033	K	GMMPGIQDTLK	R			File40 Spectrum22213 scans: 22284	126/127	0.803	126	11790000	127	12640000	128	11720400	129	12570400	130	12661000	131	12661000
21	gi|6634773|gb|AAF19753.1|AC009917_12	Ferredoxin-NADP Reductase	292	50896	19	19	3	3	78639	1	1	0	824.962	1647.91	2	1647.91	0.0003	0	57.03	2e-06	K	GMMPGIQDTLK	R			File37 Spectrum79090 scans: 23123	126/127	0.768	126	10920000	127	12240000	128	10850300	129	12170300	130	12260400	131	12260400
21	gi|6634773|gb|AAF19753.1|AC009917_12	Ferredoxin-NADP Reductase	292	50896	19	19	3	3	78640	1	1	0	824.963	1647.91	2	1647.91	0.0014	0	52.72	5.3e-06	K	GMMPGIQDTLK	R			File37 Spectrum79009 scans: 23044	126/127	0.841	126	10160000	127	10410000	128	10090200	129	10340200	130	10429800	131	10429800
21	gi|6634773|gb|AAF19753.1|AC009917_12	Ferredoxin-NADP Reductase	292	50896	19	19	3	3	83095	1	1	0	865.965	1729.91	2	1729.92	-0.0031	0	25.72	0.0027	K	IEEYSDEIFK	L			File37 Spectrum84159 scans: 27932	126/127	0.475	126	8971000	127	16250000	128	8901100	129	16180100	130	16269200	131	16269200
21	gi|6634773|gb|AAF19753.1|AC009917_12	Ferredoxin-NADP Reductase	292	50896	19	19	3	3	83096	1	1	0	865.965	1729.92	2	1729.92	-0.0026	0	37.45	0.00018	K	IEEYSDEIFK	L			File40 Spectrum27293 scans: 27134	126/127	0.452	126	11380000	127	21700000	128	11310000	129	21630000	130	21718600	131	21718600
21	gi|6634773|gb|AAF19753.1|AC009917_12	Ferredoxin-NADP Reductase	292	50896	19	19	3	3	83097	1	1	0	865.965	1729.92	2	1729.92	-0.0018	0	17.77	0.017	K	IEEYSDEIFK	L			File37 Spectrum84035 scans: 27810	126/127	0.563	126	6368000	127	9737000	128	6297900	129	9666900	130	9755000	131	9755000
21	gi|6634773|gb|AAF19753.1|AC009917_12	Ferredoxin-NADP Reductase	292	50896	19	19	3	3	83098	1	1	0	865.966	1729.92	2	1729.92	-0.0009	0	21.58	0.0069	K	IEEYSDEIFK	L			File37 Spectrum84096 scans: 27870	126/127	0.458	126	11570000	127	21750000	128	11499800	129	21679800	130	21767400	131	21767400
21	gi|6634773|gb|AAF19753.1|AC009917_12	Ferredoxin-NADP Reductase	292	50896	19	19	3	3	83099	1	1	0	865.966	1729.92	2	1729.92	-0.0009	0	22.7	0.0054	K	IEEYSDEIFK	L			File40 Spectrum27215 scans: 27056	126/127	0.513	126	9421000	127	15810000	128	9350700	129	15739700	130	15826800	131	15826800
21	gi|6634773|gb|AAF19753.1|AC009917_12	Ferredoxin-NADP Reductase	292	50896	19	19	3	3	83100	1	1	0	865.967	1729.92	2	1729.92	0.0014	0	31.28	0.00075	K	IEEYSDEIFK	L			File40 Spectrum27367 scans: 27197	126/127	0.591	126	7037000	127	10260000	128	6966600	129	10189600	130	10276200	131	10276200
21	gi|6634773|gb|AAF19753.1|AC009917_12	Ferredoxin-NADP Reductase	292	50896	19	19	3	3	83101	1	1	0	577.648	1729.92	3	1729.92	0.0037	0	32.5	0.00056	K	IEEYSDEIFK	L			File40 Spectrum27295 scans: 27136	126/127	0.759	126	7098000	127	8058000	128	7027500	129	7987500	130	8073600	131	8073600
21	gi|6634773|gb|AAF19753.1|AC009917_12	Ferredoxin-NADP Reductase	292	50896	19	19	3	3	83102	1	1	0	577.648	1729.92	3	1729.92	0.0049	0	29.21	0.0012	K	IEEYSDEIFK	L			File37 Spectrum84145 scans: 27918	126/127	0.978	126	8517000	127	7501000	128	8446400	129	7430400	130	7516000	131	7516000
21	gi|6634773|gb|AAF19753.1|AC009917_12	Ferredoxin-NADP Reductase	292	50896	19	19	3	3	83103	1	1	0	577.649	1729.92	3	1729.92	0.0064	0	23.59	0.0044	K	IEEYSDEIFK	L			File40 Spectrum27220 scans: 27061	126/127	0.803	126	7274000	127	7800000	128	7203300	129	7729300	130	7814400	131	7814400	Quantitation summary for protein	126,128.130/127,129,131	0.592	19	1.071	*
22	gi|222844395|gb|EEE81942.1|	predicted protein [Populus trichocarpa]	16	72635	1	1	1	1	51095	1	1	1	627.396	1252.78	2	1252.78	-0.0015	0	15.84	0.026	R	SISYVVK	K			File40 Spectrum14127 scans: 14330	126/127	0.597	126	91150000	127	131500000	128	91097200	129	131510800	130	131513800	131	131513800
22	gi|222844395|gb|EEE81942.1|	predicted protein [Populus trichocarpa]	16	72635	1	1	1	1	51092	1	1	1	627.397	1252.78	2	1252.78	-0.0016	0	15.8	0.036	R	SISYVVK	K			File37 Spectrum14127 scans: 14330	126/127	0.593	126	79850000	127	134680000	128	92195600	129	128963800	130	134693200	131	134693200
22	gi|222844395|gb|EEE81942.1|	predicted protein [Populus trichocarpa]	16	72635	1	1	1	1	51093	1	1	1	627.396	1252.78	2	1252.78	-0.0015	0	17.79	0.042	R	SISYVVK	K			File40 Spectrum14127 scans: 14330	126/127	0.609	126	78620000	127	128900000	128	93450200	129	127895200	130	128912600	131	128912600	Quantitation summary for protein	126,128.130/127,129,131	0.597	3	[1.000]
23	gi|310935|gb|AAA53296.1|	60S ribosomal protein L25 [Nicotiana tabacum]	577	24833	17	17	2	2	75621	1	1	1	799.946	1597.88	2	1597.88	-0.0016	0	20.79	0.0083	K	YPLTTESAMK	K			File37 Spectrum73070 scans: 17306	126/127	0.593	126	7660000	127	11130000	128	7624000	129	11124000	130	11142000	131	11142000
23	gi|310935|gb|AAA53296.1|	60S ribosomal protein L25 [Nicotiana tabacum]	577	24833	17	17	2	2	75623	1	1	1	799.947	1597.88	2	1597.88	0.0003	0	22.13	0.0061	K	YPLTTESAMK	K			File40 Spectrum16420 scans: 16596	126/127	0.582	126	8113000	127	12010000	128	8076900	129	12004100	130	12021400	131	12021400
23	gi|310935|gb|AAA53296.1|	60S ribosomal protein L25 [Nicotiana tabacum]	577	24833	17	17	2	2	75625	1	1	1	799.949	1597.88	2	1597.88	0.0049	0	27.07	0.002	K	YPLTTESAMK	K			File37 Spectrum72994 scans: 17227	126/127	0.533	126	6817000	127	11020000	128	6780800	129	11014200	130	11030800	131	11030800
23	gi|310935|gb|AAA53296.1|	60S ribosomal protein L25 [Nicotiana tabacum]	577	24833	17	17	2	2	91853	1	1	1	947.02	1892.03	2	1892.03	-0.0047	0	45.95	2.5e-05	R	LTPDYDALDVANK	I			File40 Spectrum25286 scans: 25226	126/127	0.612	126	4422000	127	6227000	128	4385700	129	6221300	130	6237200	131	6237200
23	gi|310935|gb|AAA53296.1|	60S ribosomal protein L25 [Nicotiana tabacum]	577	24833	17	17	2	2	91854	1	1	1	947.021	1892.03	2	1892.03	-0.0029	0	57.05	2e-06	R	LTPDYDALDVANK	I			File40 Spectrum25463 scans: 25388	126/127	0.513	126	17780000	127	29870000	128	17743600	129	29864400	130	29879600	131	29879600
23	gi|310935|gb|AAA53296.1|	60S ribosomal protein L25 [Nicotiana tabacum]	577	24833	17	17	2	2	91855	1	1	1	947.021	1892.03	2	1892.03	-0.0016	0	52.94	5.1e-06	R	LTPDYDALDVANK	I			File37 Spectrum82202 scans: 26084	126/127	0.478	126	16620000	127	29970000	128	16583500	129	29964500	130	29979000	131	29979000
23	gi|310935|gb|AAA53296.1|	60S ribosomal protein L25 [Nicotiana tabacum]	577	24833	17	17	2	2	91856	1	1	1	947.021	1892.03	2	1892.03	-0.0015	0	64.66	3.4e-07	R	LTPDYDALDVANK	I			File40 Spectrum25378 scans: 25307	126/127	0.499	126	16850000	127	29090000	128	16813400	129	29084600	130	29098400	131	29098400
23	gi|310935|gb|AAA53296.1|	60S ribosomal protein L25 [Nicotiana tabacum]	577	24833	17	17	2	2	91857	1	1	1	947.021	1892.03	2	1892.03	-0.0014	0	74.23	3.8e-08	R	LTPDYDALDVANK	I			File37 Spectrum82137 scans: 26021	126/127	0.509	126	14240000	127	24100000	128	14203300	129	24094700	130	24107800	131	24107800
23	gi|310935|gb|AAA53296.1|	60S ribosomal protein L25 [Nicotiana tabacum]	577	24833	17	17	2	2	91858	1	1	1	631.684	1892.03	3	1892.03	-0.0007	0	47.27	1.9e-05	R	LTPDYDALDVANK	I			File40 Spectrum25476 scans: 25402	126/127	0.772	126	23650000	127	26390000	128	23613200	129	26384800	130	26397200	131	26397200
23	gi|310935|gb|AAA53296.1|	60S ribosomal protein L25 [Nicotiana tabacum]	577	24833	17	17	2	2	91859	1	1	1	631.684	1892.03	3	1892.03	-0.0006	0	59.78	1.1e-06	R	LTPDYDALDVANK	I			File40 Spectrum25317 scans: 25253	126/127	0.807	126	15080000	127	16090000	128	15043100	129	16084900	130	16096600	131	16096600
23	gi|310935|gb|AAA53296.1|	60S ribosomal protein L25 [Nicotiana tabacum]	577	24833	17	17	2	2	91860	1	1	1	947.022	1892.03	2	1892.03	0.0002	0	47.3	1.9e-05	R	LTPDYDALDVANK	I			File37 Spectrum82072 scans: 25961	126/127	0.577	126	5187000	127	7741000	128	5150000	129	7736000	130	7747000	131	7747000
23	gi|310935|gb|AAA53296.1|	60S ribosomal protein L25 [Nicotiana tabacum]	577	24833	17	17	2	2	91861	1	1	1	947.022	1892.03	2	1892.03	0.0003	0	87.04	2e-09	R	LTPDYDALDVANK	I			File37 Spectrum82271 scans: 26147	126/127	0.577	126	8285000	127	12370000	128	8247900	129	12365100	130	12375400	131	12375400
23	gi|310935|gb|AAA53296.1|	60S ribosomal protein L25 [Nicotiana tabacum]	577	24833	17	17	2	2	91862	1	1	1	631.684	1892.03	3	1892.03	0.0009	0	37.44	0.00018	R	LTPDYDALDVANK	I			File40 Spectrum25403 scans: 25331	126/127	0.659	126	28030000	127	36640000	128	27992800	129	36635200	130	36644800	131	36644800
23	gi|310935|gb|AAA53296.1|	60S ribosomal protein L25 [Nicotiana tabacum]	577	24833	17	17	2	2	91863	1	1	1	631.684	1892.03	3	1892.03	0.0011	0	38.42	0.00014	R	LTPDYDALDVANK	I			File37 Spectrum82261 scans: 26137	126/127	0.734	126	16720000	127	19630000	128	16682700	129	19625300	130	19634200	131	19634200
23	gi|310935|gb|AAA53296.1|	60S ribosomal protein L25 [Nicotiana tabacum]	577	24833	17	17	2	2	91864	1	1	1	631.684	1892.03	3	1892.03	0.0017	0	49.58	1.1e-05	R	LTPDYDALDVANK	I			File37 Spectrum82166 scans: 26049	126/127	0.582	126	20970000	127	31020000	128	20932600	129	31015400	130	31023600	131	31023600
23	gi|310935|gb|AAA53296.1|	60S ribosomal protein L25 [Nicotiana tabacum]	577	24833	17	17	2	2	91866	1	1	1	631.684	1892.03	3	1892.03	0.0018	0	34.93	0.00032	R	LTPDYDALDVANK	I			File37 Spectrum82079 scans: 25968	126/127	0.711	126	10480000	127	12690000	128	10442500	129	12685500	130	12693000	131	12693000
23	gi|310935|gb|AAA53296.1|	60S ribosomal protein L25 [Nicotiana tabacum]	577	24833	17	17	2	2	91868	1	1	1	947.026	1892.04	2	1892.03	0.008	0	18.65	0.014	R	LTPDYDALDVANK	I			File40 Spectrum25529 scans: 25454	126/127	0.633	126	6708000	127	9128000	128	6670400	129	9123600	130	9130400	131	9130400	Quantitation summary for protein	126,128.130/127,129,131	0.603	17	1.043	*
24	gi|7801655|emb|CAB91576.1|	vacuolar H(+)-ATPase subunit-like protein [Arabidopsis thaliana]	31	58042	1	1	1	1	69266	1	1	1	748.432	1494.85	2	1494.84	0.0039	0	30.76	0.00084	R	SSFVQADGVK	L			File40 Spectrum12670 scans: 12896	126/127	0.61	126	7633000	127	10780000	128	7594700	129	10776300	130	10781800	131	10781800
24	gi|7801655|emb|CAB91576.1|	vacuolar H(+)-ATPase subunit-like protein [Arabidopsis thaliana]	31	58042	1	1	1	1	69267	1	1	1	748.431	1494.85	2	1494.84	0.0039	0	45.21	0.00054	R	SSFVQADGVK	L			File40 Spectrum12670 scans: 12896	126/127	0.598	126	6512220	127	10890000	128	7436800	129	10872300	130	10891200	131	10891200
24	gi|7801655|emb|CAB91576.1|	vacuolar H(+)-ATPase subunit-like protein [Arabidopsis thaliana]	31	58042	1	1	1	1	69261	1	1	1	748.432	1494.85	2	1494.84	0.0021	0	28.58	0.00024	R	SSFVQADGVK	L			File40 Spectrum12670 scans: 12896	126/127	0.579	126	6.80904e+06	127	11760000	128	6399000	129	10652800	130	11760600	131	11760600
24	gi|7801655|emb|CAB91576.1|	vacuolar H(+)-ATPase subunit-like protein [Arabidopsis thaliana]	31	58042	1	1	1	1	69265	1	1	1	748.432	1494.85	2	1494.84	0.0057	0	30.98	0.00034	R	SSFVQADGVK	L			File40 Spectrum12670 scans: 12896	126/127	0.623	126	7818650	127	12550000	128	8128000	129	10596800	130	12550000	131	12550000	Quantitation summary for protein	126,128.130/127,129,131	0.61	4	[1.000]
25	gi|974780|emb|CAA89050.1|	small G protein [Beta vulgaris subsp. vulgaris]	16	26314	2	2	1	1	54632	1	1	1	646.902	1291.79	2	1291.79	-0.0018	0	15.17	0.03	K	AVFDAAIK	V			File37 Spectrum75403 scans: 19558	126/127	0.609	126	14460000	127	20450000	128	14406900	129	20461100	130	20449400	131	20449400
25	gi|974780|emb|CAA89050.1|	small G protein [Beta vulgaris subsp. vulgaris]	16	26314	2	2	1	1	54634	1	1	1	646.902	1291.79	2	1291.79	-0.001	0	13.58	0.044	K	AVFDAAIK	V			File40 Spectrum18669 scans: 18824	126/127	0.637	126	15460000	127	20900000	128	15406800	129	20911200	130	20898800	131	20898800	Quantitation summary for protein	126,128.130/127,129,131	0.623	2	1.023	*
26	gi|162036292|gb|ABX82323.1|	elongation factor 1 subunit alpha [Cenchrus americanus]	237	30150	13	13	2	2	53993	1	1	1	643.363	1284.71	2	1284.71	-0.0007	0	49.51	1.1e-05	K	GPTLLEALDQ	-			File37 Spectrum88677 scans: 32242	126/127	1.004	126	8060000	127	6916000	128	8039000	129	6895000	130	6914200	131	6914200
26	gi|162036292|gb|ABX82323.1|	elongation factor 1 subunit alpha [Cenchrus americanus]	237	30150	13	13	2	2	53994	1	1	1	643.364	1284.71	2	1284.71	0.0001	0	33.45	0.00045	K	GPTLLEALDQ	-			File40 Spectrum31764 scans: 31425	126/127	0.935	126	7118000	127	6559000	128	7097000	129	6538000	130	6556600	131	6556600
26	gi|162036292|gb|ABX82323.1|	elongation factor 1 subunit alpha [Cenchrus americanus]	237	30150	13	13	2	2	53995	1	1	1	643.364	1284.71	2	1284.71	0.0003	0	45.94	2.5e-05	K	GPTLLEALDQ	-			File37 Spectrum88608 scans: 32175	126/127	1.036	126	7509000	127	6240000	128	7488000	129	6219000	130	6237000	131	6237000
26	gi|162036292|gb|ABX82323.1|	elongation factor 1 subunit alpha [Cenchrus americanus]	237	30150	13	13	2	2	53996	1	1	1	643.364	1284.71	2	1284.71	0.0008	0	26.51	0.0022	K	GPTLLEALDQ	-			File37 Spectrum88531 scans: 32099	126/127	1.065	126	5305000	127	4290000	128	5284000	129	4269000	130	4286400	131	4286400
26	gi|162036292|gb|ABX82323.1|	elongation factor 1 subunit alpha [Cenchrus americanus]	237	30150	13	13	2	2	53997	1	1	1	643.364	1284.71	2	1284.71	0.0009	0	37.02	0.0002	K	GPTLLEALDQ	-			File40 Spectrum31940 scans: 31593	126/127	0.985	126	7747000	127	6772000	128	7726000	129	6751000	130	6767800	131	6767800
26	gi|162036292|gb|ABX82323.1|	elongation factor 1 subunit alpha [Cenchrus americanus]	237	30150	13	13	2	2	53998	1	1	1	643.364	1284.71	2	1284.71	0.0014	0	51.18	7.6e-06	K	GPTLLEALDQ	-			File40 Spectrum31851 scans: 31510	126/127	0.978	126	10820000	127	9528000	128	10799000	129	9507000	130	9523200	131	9523200
26	gi|162036292|gb|ABX82323.1|	elongation factor 1 subunit alpha [Cenchrus americanus]	237	30150	13	13	2	2	53999	1	1	1	643.364	1284.71	2	1284.71	0.0014	0	35.52	0.00028	K	GPTLLEALDQ	-			File37 Spectrum88738 scans: 32301	126/127	0.907	126	5734000	127	5442000	128	5713000	129	5421000	130	5436600	131	5436600
26	gi|162036292|gb|ABX82323.1|	elongation factor 1 subunit alpha [Cenchrus americanus]	237	30150	13	13	2	2	68645	1	0	0	742.909	1483.8	2	1483.81	-0.0041	0	27.09	0.002	R	STNLDWYK	G			File37 Spectrum75171 scans: 19344	126/127	0.62	126	100600000	127	139700000	128	100579000	129	139679000	130	139694000	131	139694000
26	gi|162036292|gb|ABX82323.1|	elongation factor 1 subunit alpha [Cenchrus americanus]	237	30150	13	13	2	2	68646	1	0	0	742.909	1483.8	2	1483.81	-0.0039	0	14.76	0.033	R	STNLDWYK	G			File40 Spectrum18485 scans: 18650	126/127	0.675	126	44630000	127	56900000	128	44608900	129	56878900	130	56893400	131	56893400
26	gi|162036292|gb|ABX82323.1|	elongation factor 1 subunit alpha [Cenchrus americanus]	237	30150	13	13	2	2	68647	1	0	0	742.909	1483.8	2	1483.81	-0.0036	0	23.84	0.0041	R	STNLDWYK	G			File40 Spectrum18422 scans: 18587	126/127	0.574	126	112100000	127	168300000	128	112078800	129	168278800	130	168292800	131	168292800
26	gi|162036292|gb|ABX82323.1|	elongation factor 1 subunit alpha [Cenchrus americanus]	237	30150	13	13	2	2	68649	1	0	0	742.91	1483.81	2	1483.81	-0.0026	0	19.06	0.012	R	STNLDWYK	G			File37 Spectrum75105 scans: 19280	126/127	0.584	126	91110000	127	134300000	128	91088700	129	134278700	130	134292200	131	134292200
26	gi|162036292|gb|ABX82323.1|	elongation factor 1 subunit alpha [Cenchrus americanus]	237	30150	13	13	2	2	68650	1	0	0	742.91	1483.81	2	1483.81	-0.0023	0	13.33	0.046	R	STNLDWYK	G			File40 Spectrum18339 scans: 18508	126/127	0.606	126	29350000	127	41710000	128	29328600	129	41688600	130	41701600	131	41701600
26	gi|162036292|gb|ABX82323.1|	elongation factor 1 subunit alpha [Cenchrus americanus]	237	30150	13	13	2	2	68651	1	0	0	742.911	1483.81	2	1483.81	-0.0003	0	15.5	0.028	R	STNLDWYK	G			File37 Spectrum75013 scans: 19199	126/127	0.63	126	20180000	127	27600000	128	20158500	129	27578500	130	27591000	131	27591000	Quantitation summary for protein	126,128.130/127,129,131	0.631	13	[1.113]
27	gi|2546988|emb|CAA75386.1|	2-dehydro-3-deoxyphosphoheptonate aldolase [Morinda citrifolia]	48	65487	7	7	3	3	58366	1	1	1	671.926	1341.84	2	1341.84	-0.002	0	18.6	0.014	R	GVSNPLGIK	V			File37 Spectrum73373 scans: 17584	126/127	0.57	126	28390000	127	42860000	128	28369000	129	42839000	130	42850400	131	42850400
27	gi|2546988|emb|CAA75386.1|	2-dehydro-3-deoxyphosphoheptonate aldolase [Morinda citrifolia]	48	65487	7	7	3	3	58367	1	1	1	671.926	1341.84	2	1341.84	-0.0016	0	19.67	0.011	R	GVSNPLGIK	V			File37 Spectrum73304 scans: 17517	126/127	0.619	126	33620000	127	46750000	128	33599000	129	46729000	130	46739800	131	46739800
27	gi|2546988|emb|CAA75386.1|	2-dehydro-3-deoxyphosphoheptonate aldolase [Morinda citrifolia]	48	65487	7	7	3	3	58369	1	1	1	671.926	1341.84	2	1341.84	-0.0003	0	17.72	0.017	R	GVSNPLGIK	V			File40 Spectrum16616 scans: 16790	126/127	0.691	126	21050000	127	26240000	128	21028900	129	26219100	130	26229200	131	26229200
27	gi|2546988|emb|CAA75386.1|	2-dehydro-3-deoxyphosphoheptonate aldolase [Morinda citrifolia]	48	65487	7	7	3	3	58370	1	1	1	671.927	1341.84	2	1341.84	0	0	14.94	0.032	R	GVSNPLGIK	V			File40 Spectrum16697 scans: 16872	126/127	0.616	126	39960000	127	55870000	128	39938800	129	55849200	130	55858600	131	55858600
27	gi|2546988|emb|CAA75386.1|	2-dehydro-3-deoxyphosphoheptonate aldolase [Morinda citrifolia]	48	65487	7	7	3	3	58372	1	1	1	671.927	1341.84	2	1341.84	0.0013	0	13.94	0.04	R	GVSNPLGIK	V			File37 Spectrum73211 scans: 17437	126/127	0.768	126	15570000	127	17460000	128	15548700	129	17439300	130	17448000	131	17448000
27	gi|2546988|emb|CAA75386.1|	2-dehydro-3-deoxyphosphoheptonate aldolase [Morinda citrifolia]	48	65487	7	7	3	3	61516	1	0	0	693.358	1384.7	2	1384.7	-0.0018	0	21.75	0.0067	R	TVTYDDLSSR	Y			File37 Spectrum68072 scans: 12414	126/127	0.521	126	9061000	127	14980000	128	9039600	129	14959400	130	14967400	131	14967400
27	gi|2546988|emb|CAA75386.1|	2-dehydro-3-deoxyphosphoheptonate aldolase [Morinda citrifolia]	48	65487	7	7	3	3	70603	1	0	0	505.282	1512.83	3	1512.83	0.0001	0	19.49	0.011	R	QLDGAHVEFLR	G			File37 Spectrum72403 scans: 16650	126/127	0.993	126	23480000	127	20370000	128	23458500	129	20349500	130	20356800	131	20356800	Quantitation summary for protein	126,128.130/127,129,131	0.656	7	1.092	*
28	gi|20756|emb|CAA46600.1|	RAS-related GTP-binding protein [Pisum sativum]	25	26754	1	1	1	1	70725	1	1	1	758.477	1514.94	2	1514.94	-0.0046	0	25.18	0.003	K	VIILGDSGVGK	T			File37 Spectrum79219 scans: 23253	126/127	0.657	126	17400000	127	22810000	128	17358200	129	22809800	130	22796200	131	22796200
28	gi|20756|emb|CAA46600.1|	RAS-related GTP-binding protein [Pisum sativum]	25	26754	1	1	1	1	70726	1	1	1	758.477	1514.94	2	1514.94	-0.0024	0	23.86	0.006	K	VIILGDSGVGK	T			File37 Spectrum79219 scans: 23253	126/127	0.623	126	13568000	127	21780000	128	14589800	129	21897800	130	21765600	131	21765600	Quantitation summary for protein	126,128.130/127,129,131	0.657	2	[1.000]
29	gi|223535787|gb|EEF37449.1|	Aspartic proteinase nepenthesin-1 precursor, putative [Ricinus communis]	20	46581	1	1	1	1	85253	1	1	1	887.525	1773.04	2	1773.03	0.0064	0	19.89	0.01	R	GDLSIVDQLVEK	G			File37 Spectrum89205 scans: 32765	126/127	0.658	126	4673000	127	6112000	128	4625600	129	6117400	130	6097000	131	6097000
29	gi|223535787|gb|EEF37449.1|	Aspartic proteinase nepenthesin-1 precursor, putative [Ricinus communis]	20	46581	1	1	1	1	85255	1	1	1	887.528	1773.04	2	1773.03	0.0036	0	17.68	0.035	R	GDLSIVDQLVEK	G			File37 Spectrum89205 scans: 32765	126/127	0.678	126	4133000	127	6096000	128	3975200	129	6096800	130	6080400	131	6080400	Quantitation summary for protein	126,128.130/127,129,131	0.658	2	[1.000]
30	gi|147774267|emb|CAN65551.1|	PREDICTED: hypothetical protein [Vitis vinifera]	47	240633	1	1	1	1	85223	1	1	1	887.426	1772.84	2	1772.84	0	0	47.47	1.8e-05	R	AADEIQDDDPNVSR	I			File40 Spectrum9919 scans: 10169	126/127	0.66	126	1783000	127	2328000	128	1760900	129	2308100	130	2311800	131	2311800
30	gi|147774267|emb|CAN65551.1|	PREDICTED: hypothetical protein [Vitis vinifera]	47	240633	1	1	1	1	85224	1	1	1	887.428	1772.84	2	1772.84	0	0	44.59	2.5e-05	R	AADEIQDDDPNVSR	I			File40 Spectrum9919 scans: 10169	126/127	0.619	126	1586000	127	2563000	128	2156000	129	2104700	130	2546200	131	2546200
30	gi|147774267|emb|CAN65551.1|	PREDICTED: hypothetical protein [Vitis vinifera]	47	240633	1	1	1	1	85225	1	1	1	887.428	1772.84	2	1772.84	0	0	39.87	4e-06	R	AADEIQDDDPNVSR	I			File40 Spectrum9919 scans: 10169	126/127	0.678	126	1346000	127	1986000	128	1986000	129	3587500	130	1968600	131	1968600
31	gi|147822728|emb|CAN61765.1|	hypothetical protein VITISV_025412 [Vitis vinifera]	65	21894	1	1	1	1	100211	1	1	1	1071.06	2140.11	2	2140.12	-0.007	0	65.34	2.9e-07	K	VGDSAGWTTIGNVDYK	K			File40 Spectrum25833 scans: 25751	126/127	0.66	126	2222000	127	2898000	128	2132000	129	2946000	130	2880000	131	2880000	Quantitation summary for protein	126,128.130/127,129,131	0.66	4	[1.000]
32	gi|222855760|gb|EEE93307.1|	predicted protein [Populus trichocarpa]	99	41842	6	6	2	2	51618	1	1	1	631.351	1260.69	2	1260.69	-0.0009	0	21.15	0.0077	K	IGTDEGALTR	V			File37 Spectrum67239 scans: 11558	126/127	0.707	126	22860000	127	27850000	128	22788500	129	27879500	130	27831400	131	27831400
32	gi|222855760|gb|EEE93307.1|	predicted protein [Populus trichocarpa]	99	41842	6	6	2	2	51619	1	1	1	631.351	1260.69	2	1260.69	-0.0003	0	33.08	0.00049	K	IGTDEGALTR	V			File40 Spectrum10913 scans: 11100	126/127	0.643	126	33780000	127	45240000	128	33708400	129	45269600	130	45220800	131	45220800
32	gi|222855760|gb|EEE93307.1|	predicted protein [Populus trichocarpa]	99	41842	6	6	2	2	51620	1	1	1	631.351	1260.69	2	1260.69	0.0003	0	16.38	0.023	K	IGTDEGALTR	V			File40 Spectrum10986 scans: 11175	126/127	0.73	126	40890000	127	48240000	128	40818300	129	48269700	130	48220200	131	48220200
32	gi|222855760|gb|EEE93307.1|	predicted protein [Populus trichocarpa]	99	41842	6	6	2	2	51621	1	1	1	631.351	1260.69	2	1260.69	0.0005	0	28	0.0016	K	IGTDEGALTR	V			File37 Spectrum67319 scans: 11638	126/127	0.642	126	43560000	127	58400000	128	43488200	129	58429800	130	58379600	131	58379600
32	gi|222855760|gb|EEE93307.1|	predicted protein [Populus trichocarpa]	99	41842	6	6	2	2	72990	1	1	1	777.43	1552.85	2	1552.85	-0.005	0	31.73	0.00067	R	DAYLANEATK	R			File40 Spectrum12030 scans: 12248	126/127	0.538	126	9531000	127	15260000	128	9459100	129	15289900	130	15239000	131	15239000
32	gi|222855760|gb|EEE93307.1|	predicted protein [Populus trichocarpa]	99	41842	6	6	2	2	72992	1	1	1	777.431	1552.85	2	1552.85	-0.0032	0	34.07	0.00039	R	DAYLANEATK	R			File37 Spectrum68707 scans: 13048	126/127	0.625	126	14560000	127	20060000	128	14488000	129	20090000	130	20038400	131	20038400	Quantitation summary for protein	126,128.130/127,129,131	0.661	6	1.049	*
33	gi|147801802|emb|CAN74538.1|	hypothetical protein VITISV_023718 [Vitis vinifera]	49	71079	1	1	1	1	74749	1	1	1	792.45	1582.88	2	1582.89	-0.0025	0	48.83	1.3e-05	R	AFGGQSLNFGK	G			File37 Spectrum78129 scans: 22203	126/127	0.664	126	17170000	127	22280000	128	17149000	129	22259000	130	22257800	131	22257800
33	gi|147801802|emb|CAN74538.1|	hypothetical protein VITISV_023718 [Vitis vinifera]	49	71079	1	1	1	1	74750	1	1	1	792.452	1582.89	2	1582.89	-0.0009	0	48.83	9e-06	R	AFGGQSLNFGK	G			File37 Spectrum78129 scans: 22203	126/127	0.698	126	14567000	127	20870000	128	15978000	129	34719000	130	20847200	131	20847200
33	gi|147801802|emb|CAN74538.1|	hypothetical protein VITISV_023718 [Vitis vinifera]	49	71079	1	1	1	1	74751	1	1	1	792.452	1582.89	2	1582.89	-0.0011	0	48.83	1.7e-05	R	AFGGQSLNFGK	G			File37 Spectrum78129 scans: 22203	126/127	0.678	126	16136000	127	23800000	128	21014000	129	27829000	130	23776600	131	23776600	Quantitation summary for protein	126,128.130/127,129,131	0.664	3	[1.000]
34	gi|3256066|emb|CAA74320.1|	chloroplast NAD-MDH [Arabidopsis thaliana]	76	49957	6	6	3	3	66041	1	0	0	724.937	1447.86	2	1447.86	-0.0011	0	20.23	0.0095	K	LFGVTTLDVVR	A			File37 Spectrum87438 scans: 31041	126/127	1.548	126	16110000	127	8964000	128	16026800	129	9005200	130	8940000	131	8940000
34	gi|3256066|emb|CAA74320.1|	chloroplast NAD-MDH [Arabidopsis thaliana]	76	49957	6	6	3	3	66042	1	0	0	724.937	1447.86	2	1447.86	-0.0005	0	25.57	0.0028	K	LFGVTTLDVVR	A			File37 Spectrum87372 scans: 30977	126/127	1.671	126	21420000	127	11040000	128	21336700	129	11081300	130	11040600	131	11040600
34	gi|3256066|emb|CAA74320.1|	chloroplast NAD-MDH [Arabidopsis thaliana]	76	49957	6	6	3	3	66043	1	0	0	724.937	1447.86	2	1447.86	-0.0001	0	16.65	0.022	K	LFGVTTLDVVR	A			File40 Spectrum30542 scans: 30243	126/127	1.593	126	28750000	127	15540000	128	28666600	129	15581400	130	15541200	131	15541200
34	gi|3256066|emb|CAA74320.1|	chloroplast NAD-MDH [Arabidopsis thaliana]	76	49957	6	6	3	3	86877	1	0	0	602.714	1805.12	3	1805.12	0.0013	1	13.85	0.041	K	KLFGVTTLDVVR	A			File40 Spectrum24354 scans: 24343	126/127	1.549	126	33050000	127	18380000	128	32966500	129	18421500	130	18381800	131	18381800
34	gi|3256066|emb|CAA74320.1|	chloroplast NAD-MDH [Arabidopsis thaliana]	76	49957	6	6	3	3	88214	1	1	1	917.527	1833.04	2	1833.04	-0.001	0	46.88	2.1e-05	R	DDLFNINANIVK	T			File37 Spectrum86908 scans: 30541	126/127	0.953	126	5301000	127	4789000	128	5217400	129	4830600	130	4791400	131	4791400
34	gi|3256066|emb|CAA74320.1|	chloroplast NAD-MDH [Arabidopsis thaliana]	76	49957	6	6	3	3	88216	1	1	1	917.528	1833.04	2	1833.04	0.0016	0	17.95	0.016	R	DDLFNINANIVK	T			File40 Spectrum30270 scans: 29973	126/127	1.102	126	6327000	127	4943000	128	6243300	129	4984700	130	4946000	131	4946000	Quantitation summary for protein	126,128.130/127,129,131	1.501	6	1.114	*
35	gi|51849658|gb|BAD42360.1|	D-glyceraldehyde-3-phosphate dehydrogenase [Periploca sepium]	998	25293	23	23	3	3	52574	1	0	0	635.909	1269.8	2	1269.81	-0.0017	0	17.27	0.019	K	VLPALNGK	L	Deamidated (NQ)	0.00000100.0	File37 Spectrum76548 scans: 20688	126/127	1.462	126	54220000	127	31940000	128	54190100	129	31910100	130	31943600	131	31943600
35	gi|51849658|gb|BAD42360.1|	D-glyceraldehyde-3-phosphate dehydrogenase [Periploca sepium]	998	25293	23	23	3	3	52579	1	0	0	635.91	1269.81	2	1269.81	-0.0002	0	17.62	0.017	K	VLPALNGK	L	Deamidated (NQ)	0.00000100.0	File40 Spectrum19588 scans: 19729	126/127	1.774	126	116500000	127	56550000	128	116470000	129	56520000	130	56554200	131	56554200
35	gi|51849658|gb|BAD42360.1|	D-glyceraldehyde-3-phosphate dehydrogenase [Periploca sepium]	998	25293	23	23	3	3	52580	1	0	0	635.91	1269.81	2	1269.81	-0.0001	0	18.82	0.013	K	VLPALNGK	L	Deamidated (NQ)	0.00000100.0	File37 Spectrum76298 scans: 20441	126/127	1.541	126	61260000	127	34240000	128	61229900	129	34209900	130	34244800	131	34244800
35	gi|51849658|gb|BAD42360.1|	D-glyceraldehyde-3-phosphate dehydrogenase [Periploca sepium]	998	25293	23	23	3	3	60547	1	1	1	686.4	1370.79	2	1370.79	0.0004	0	23.67	0.0043	R	VPTVDVSVVDL	-			File40 Spectrum34913 scans: 34429	126/127	0.974	126	3892000	127	3440000	128	3861800	129	3409800	130	3445400	131	3445400
35	gi|51849658|gb|BAD42360.1|	D-glyceraldehyde-3-phosphate dehydrogenase [Periploca sepium]	998	25293	23	23	3	3	60549	1	1	1	686.401	1370.79	2	1370.79	0.0012	0	52.27	5.9e-06	R	VPTVDVSVVDL	-			File37 Spectrum91638 scans: 35075	126/127	1.033	126	3439000	127	2868000	128	3408700	129	2837700	130	2874000	131	2874000
35	gi|51849658|gb|BAD42360.1|	D-glyceraldehyde-3-phosphate dehydrogenase [Periploca sepium]	998	25293	23	23	3	3	60550	1	1	1	686.402	1370.79	2	1370.79	0.0026	0	67	2e-07	R	VPTVDVSVVDL	-			File40 Spectrum35005 scans: 34520	126/127	0.952	126	4558000	127	4125000	128	4527600	129	4094600	130	4131600	131	4131600
35	gi|51849658|gb|BAD42360.1|	D-glyceraldehyde-3-phosphate dehydrogenase [Periploca sepium]	998	25293	23	23	3	3	60551	1	1	1	686.403	1370.79	2	1370.79	0.005	0	35.74	0.00027	R	VPTVDVSVVDL	-			File37 Spectrum91708 scans: 35138	126/127	0.996	126	3072000	127	2656000	128	3041500	129	2625500	130	2663200	131	2663200
35	gi|51849658|gb|BAD42360.1|	D-glyceraldehyde-3-phosphate dehydrogenase [Periploca sepium]	998	25293	23	23	3	3	91874	1	0	0	947.044	1892.07	2	1892.08	-0.0038	0	92.47	5.7e-10	R	AASFNIIPSSTGAAK	A			File40 Spectrum21648 scans: 21740	126/127	1.953	126	11480000	127	5063000	128	11449400	129	5032400	130	5070800	131	5070800
35	gi|51849658|gb|BAD42360.1|	D-glyceraldehyde-3-phosphate dehydrogenase [Periploca sepium]	998	25293	23	23	3	3	91875	1	0	0	947.044	1892.07	2	1892.08	-0.0032	0	127.78	1.7e-13	R	AASFNIIPSSTGAAK	A			File37 Spectrum78407 scans: 22472	126/127	2.2	126	16540000	127	6475000	128	16509300	129	6444300	130	6483400	131	6483400
35	gi|51849658|gb|BAD42360.1|	D-glyceraldehyde-3-phosphate dehydrogenase [Periploca sepium]	998	25293	23	23	3	3	91876	1	0	0	947.045	1892.07	2	1892.08	-0.0025	0	98.45	1.4e-10	R	AASFNIIPSSTGAAK	A			File40 Spectrum21582 scans: 21674	126/127	2.349	126	22840000	127	8373000	128	22809200	129	8342200	130	8382000	131	8382000
35	gi|51849658|gb|BAD42360.1|	D-glyceraldehyde-3-phosphate dehydrogenase [Periploca sepium]	998	25293	23	23	3	3	91877	1	0	0	947.045	1892.07	2	1892.08	-0.0024	0	131.22	7.5e-14	R	AASFNIIPSSTGAAK	A			File37 Spectrum78539 scans: 22598	126/127	1.969	126	12410000	127	5429000	128	12379100	129	5398100	130	5438600	131	5438600
35	gi|51849658|gb|BAD42360.1|	D-glyceraldehyde-3-phosphate dehydrogenase [Periploca sepium]	998	25293	23	23	3	3	91878	1	0	0	947.045	1892.07	2	1892.08	-0.0024	0	72.17	6.1e-08	R	AASFNIIPSSTGAAK	A			File37 Spectrum78470 scans: 22535	126/127	2.375	126	23970000	127	8692000	128	23939000	129	8661000	130	8702200	131	8702200
35	gi|51849658|gb|BAD42360.1|	D-glyceraldehyde-3-phosphate dehydrogenase [Periploca sepium]	998	25293	23	23	3	3	91879	1	0	0	947.045	1892.08	2	1892.08	-0.0008	0	38.12	0.00015	R	AASFNIIPSSTGAAK	A			File37 Spectrum78348 scans: 22412	126/127	1.399	126	5871000	127	3614000	128	5839900	129	3582900	130	3624800	131	3624800
35	gi|51849658|gb|BAD42360.1|	D-glyceraldehyde-3-phosphate dehydrogenase [Periploca sepium]	998	25293	23	23	3	3	91880	1	0	0	631.7	1892.08	3	1892.08	-0.0004	0	24.46	0.0036	R	AASFNIIPSSTGAAK	A			File37 Spectrum78394 scans: 22460	126/127	1.25	126	30780000	127	21210000	128	30748800	129	21178800	130	21221400	131	21221400
35	gi|51849658|gb|BAD42360.1|	D-glyceraldehyde-3-phosphate dehydrogenase [Periploca sepium]	998	25293	23	23	3	3	91881	1	0	0	631.7	1892.08	3	1892.08	0.0002	0	25.15	0.0031	R	AASFNIIPSSTGAAK	A			File37 Spectrum78549 scans: 22608	126/127	1.233	126	27690000	127	19340000	128	27658700	129	19308700	130	19352000	131	19352000
35	gi|51849658|gb|BAD42360.1|	D-glyceraldehyde-3-phosphate dehydrogenase [Periploca sepium]	998	25293	23	23	3	3	91882	1	0	0	631.7	1892.08	3	1892.08	0.0004	0	39.96	0.0001	R	AASFNIIPSSTGAAK	A			File37 Spectrum78471 scans: 22536	126/127	1.431	126	46540000	127	28000000	128	46508600	129	27968600	130	28012600	131	28012600
35	gi|51849658|gb|BAD42360.1|	D-glyceraldehyde-3-phosphate dehydrogenase [Periploca sepium]	998	25293	23	23	3	3	91883	1	0	0	631.7	1892.08	3	1892.08	0.0007	0	70.73	8.5e-08	R	AASFNIIPSSTGAAK	A			File40 Spectrum21589 scans: 21681	126/127	1.509	126	42810000	127	24440000	128	42778500	129	24408500	130	24453200	131	24453200
35	gi|51849658|gb|BAD42360.1|	D-glyceraldehyde-3-phosphate dehydrogenase [Periploca sepium]	998	25293	23	23	3	3	91884	1	0	0	947.047	1892.08	2	1892.08	0.0013	0	42.59	5.5e-05	R	AASFNIIPSSTGAAK	A			File40 Spectrum21371 scans: 21468	126/127	1.162	126	4196000	127	3109000	128	4164400	129	3077400	130	3122800	131	3122800
35	gi|51849658|gb|BAD42360.1|	D-glyceraldehyde-3-phosphate dehydrogenase [Periploca sepium]	998	25293	23	23	3	3	91885	1	0	0	947.047	1892.08	2	1892.08	0.0014	0	91.63	6.9e-10	R	AASFNIIPSSTGAAK	A			File40 Spectrum21518 scans: 21611	126/127	2.245	126	19970000	127	7661000	128	19938300	129	7629300	130	7675400	131	7675400
35	gi|51849658|gb|BAD42360.1|	D-glyceraldehyde-3-phosphate dehydrogenase [Periploca sepium]	998	25293	23	23	3	3	91886	1	0	0	947.047	1892.08	2	1892.08	0.0015	0	87.67	1.7e-09	R	AASFNIIPSSTGAAK	A			File40 Spectrum21452 scans: 21548	126/127	1.81	126	7902000	127	3760000	128	7870200	129	3728200	130	3775000	131	3775000
35	gi|51849658|gb|BAD42360.1|	D-glyceraldehyde-3-phosphate dehydrogenase [Periploca sepium]	998	25293	23	23	3	3	91887	1	0	0	631.7	1892.08	3	1892.08	0.002	0	23.44	0.0045	R	AASFNIIPSSTGAAK	A			File40 Spectrum21436 scans: 21532	126/127	1.12	126	30170000	127	23200000	128	30138100	129	23168100	130	23215600	131	23215600
35	gi|51849658|gb|BAD42360.1|	D-glyceraldehyde-3-phosphate dehydrogenase [Periploca sepium]	998	25293	23	23	3	3	91888	1	0	0	631.701	1892.08	3	1892.08	0.0024	0	19.65	0.011	R	AASFNIIPSSTGAAK	A			File40 Spectrum21668 scans: 21760	126/127	1.119	126	34030000	127	26180000	128	33998000	129	26148000	130	26196200	131	26196200
35	gi|51849658|gb|BAD42360.1|	D-glyceraldehyde-3-phosphate dehydrogenase [Periploca sepium]	998	25293	23	23	3	3	91889	1	0	0	631.701	1892.08	3	1892.08	0.0033	0	66.23	2.4e-07	R	AASFNIIPSSTGAAK	A			File40 Spectrum21520 scans: 21613	126/127	1.465	126	42130000	127	24770000	128	42097900	129	24737900	130	24786800	131	24786800	Quantitation summary for protein	126,128.130/127,129,131	1.519	23	1.088	*
36	gi|74231038|dbj|ABA00663.1|	40S ribosomal protein S19 [Solanum peruvianum]	323	15721	9	9	1	1	87527	1	1	1	910.006	1818	2	1818	-0.003	0	46.75	2.1e-05	K	MELPEWTDIVK	T			File40 Spectrum35052 scans: 34568	126/127	1.683	126	12210000	127	6249000	128	12157500	129	6259500	130	6266400	131	6266400
36	gi|74231038|dbj|ABA00663.1|	40S ribosomal protein S19 [Solanum peruvianum]	323	15721	9	9	1	1	87528	1	1	1	910.006	1818	2	1818	-0.0028	0	108.72	1.3e-11	K	MELPEWTDIVK	T			File37 Spectrum91793 scans: 35225	126/127	1.633	126	9497000	127	5008000	128	9444400	129	5018600	130	5026000	131	5026000
36	gi|74231038|dbj|ABA00663.1|	40S ribosomal protein S19 [Solanum peruvianum]	323	15721	9	9	1	1	87529	1	1	1	910.007	1818	2	1818	-0.0012	0	42.88	5.2e-05	K	MELPEWTDIVK	T			File37 Spectrum91857 scans: 35284	126/127	1.596	126	7893000	127	4260000	128	7840300	129	4270700	130	4278600	131	4278600
36	gi|74231038|dbj|ABA00663.1|	40S ribosomal protein S19 [Solanum peruvianum]	323	15721	9	9	1	1	87530	1	1	1	910.007	1818	2	1818	-0.001	0	56.84	2.1e-06	K	MELPEWTDIVK	T			File40 Spectrum35117 scans: 34632	126/127	1.533	126	11870000	127	6668000	128	11817200	129	6678800	130	6687200	131	6687200
36	gi|74231038|dbj|ABA00663.1|	40S ribosomal protein S19 [Solanum peruvianum]	323	15721	9	9	1	1	87531	1	1	1	607.008	1818	3	1818	0.0013	0	19.37	0.012	K	MELPEWTDIVK	T			File40 Spectrum35074 scans: 34587	126/127	1.383	126	6615000	127	4119000	128	6562100	129	4066100	130	4138800	131	4138800
36	gi|74231038|dbj|ABA00663.1|	40S ribosomal protein S19 [Solanum peruvianum]	323	15721	9	9	1	1	87532	1	1	1	910.008	1818	2	1818	0.002	0	42.58	5.5e-05	K	MELPEWTDIVK	T			File37 Spectrum91923 scans: 35347	126/127	1.326	126	4952000	127	3215000	128	4899000	129	3162000	130	3235400	131	3235400
36	gi|74231038|dbj|ABA00663.1|	40S ribosomal protein S19 [Solanum peruvianum]	323	15721	9	9	1	1	87533	1	1	1	607.008	1818	3	1818	0.0024	0	15.28	0.03	K	MELPEWTDIVK	T			File37 Spectrum91819 scans: 35249	126/127	1.468	126	4943000	127	2899000	128	4889900	129	2845900	130	2920000	131	2920000
36	gi|74231038|dbj|ABA00663.1|	40S ribosomal protein S19 [Solanum peruvianum]	323	15721	9	9	1	1	87534	1	1	1	607.008	1818	3	1818	0.0028	0	22.46	0.0057	K	MELPEWTDIVK	T			File37 Spectrum91733 scans: 35163	126/127	1.375	126	3724000	127	2333000	128	3670800	129	2279800	130	2354600	131	2354600
36	gi|74231038|dbj|ABA00663.1|	40S ribosomal protein S19 [Solanum peruvianum]	323	15721	9	9	1	1	87535	1	1	1	910.01	1818	2	1818	0.0046	0	72.51	5.6e-08	K	MELPEWTDIVK	T			File40 Spectrum34977 scans: 34491	126/127	1.477	126	8719000	127	5083000	128	8665700	129	5029700	130	5104600	131	5104600	Quantitation summary for protein	126,128.130/127,129,131	1.523	9	1.03	*
37	gi|21272|emb|CAA48479.1|	phosphoglycerate kinase [Spinacia oleracea]	50	55054	4	4	1	1	108045	1	1	1	899.488	2695.44	3	2695.47	-0.0229	0	23.18	0.0048	K	IVPASGIPDGWMGLDIGPDSIK	T			File40 Spectrum39642 scans: 38920	126/127	1.6	126	9731000	127	5238000	128	9710000	129	5217000	130	5259000	131	5259000
37	gi|21272|emb|CAA48479.1|	phosphoglycerate kinase [Spinacia oleracea]	50	55054	4	4	1	1	108046	1	1	1	899.489	2695.45	3	2695.47	-0.0211	0	21.61	0.0069	K	IVPASGIPDGWMGLDIGPDSIK	T			File37 Spectrum96240 scans: 39446	126/127	1.274	126	3840000	127	2595000	128	3819000	129	2574000	130	2615400	131	2615400
37	gi|21272|emb|CAA48479.1|	phosphoglycerate kinase [Spinacia oleracea]	50	55054	4	4	1	1	108048	1	1	1	899.489	2695.45	3	2695.47	-0.0198	0	22.51	0.0056	K	IVPASGIPDGWMGLDIGPDSIK	T			File40 Spectrum39697 scans: 38978	126/127	1.546	126	7004000	127	3902000	128	6983000	129	3881000	130	3921800	131	3921800
37	gi|21272|emb|CAA48479.1|	phosphoglycerate kinase [Spinacia oleracea]	50	55054	4	4	1	1	108051	1	1	1	899.491	2695.45	3	2695.47	-0.0156	0	22.01	0.0063	K	IVPASGIPDGWMGLDIGPDSIK	T			File37 Spectrum96163 scans: 39365	126/127	1.666	126	3347000	127	1730000	128	3326000	129	1709000	130	1749200	131	1749200	Quantitation summary for protein	126,128.130/127,129,131	1.53	4	1.066	*
38	gi|50080249|gb|AAT69584.1|	putative malate dehydrogenase [Oryza sativa Japonica Group]	228	41625	12	12	4	4	66041	1	1	0	724.937	1447.86	2	1447.86	-0.0011	0	20.23	0.0095	K	LFGVTTLDVVR	A			File37 Spectrum87438 scans: 31041	126/127	1.548	126	16110000	127	8964000	128	16086800	129	8940800	130	8982600	131	8982600
38	gi|50080249|gb|AAT69584.1|	putative malate dehydrogenase [Oryza sativa Japonica Group]	228	41625	12	12	4	4	66042	1	1	0	724.937	1447.86	2	1447.86	-0.0005	0	25.57	0.0028	K	LFGVTTLDVVR	A			File37 Spectrum87372 scans: 30977	126/127	1.671	126	21420000	127	11040000	128	21396700	129	11016700	130	11058000	131	11058000
38	gi|50080249|gb|AAT69584.1|	putative malate dehydrogenase [Oryza sativa Japonica Group]	228	41625	12	12	4	4	66043	1	1	0	724.937	1447.86	2	1447.86	-0.0001	0	16.65	0.022	K	LFGVTTLDVVR	A			File40 Spectrum30542 scans: 30243	126/127	1.593	126	28750000	127	15540000	128	28726600	129	15516600	130	15557400	131	15557400
38	gi|50080249|gb|AAT69584.1|	putative malate dehydrogenase [Oryza sativa Japonica Group]	228	41625	12	12	4	4	81095	1	1	0	846.463	1690.91	2	1690.91	-0.0022	0	31.13	0.00077	R	TQDGGTEVVEAK	A			File40 Spectrum9990 scans: 10229	126/127	1.658	126	45390000	127	23570000	128	45366500	129	23546500	130	23586800	131	23586800
38	gi|50080249|gb|AAT69584.1|	putative malate dehydrogenase [Oryza sativa Japonica Group]	228	41625	12	12	4	4	81096	1	1	0	846.463	1690.91	2	1690.91	-0.0021	0	42.88	5.1e-05	R	TQDGGTEVVEAK	A			File37 Spectrum66248 scans: 10565	126/127	1.717	126	62650000	127	31420000	128	62626400	129	31396400	130	31436200	131	31436200
38	gi|50080249|gb|AAT69584.1|	putative malate dehydrogenase [Oryza sativa Japonica Group]	228	41625	12	12	4	4	81100	1	1	0	564.646	1690.91	3	1690.91	0.0005	0	23.21	0.0048	R	TQDGGTEVVEAK	A			File37 Spectrum66260 scans: 10577	126/127	1.36	126	45190000	127	28620000	128	45166300	129	28596300	130	28635600	131	28635600
38	gi|50080249|gb|AAT69584.1|	putative malate dehydrogenase [Oryza sativa Japonica Group]	228	41625	12	12	4	4	81101	1	1	0	564.646	1690.92	3	1690.91	0.0007	0	25.08	0.0031	R	TQDGGTEVVEAK	A			File40 Spectrum9954 scans: 10200	126/127	1.243	126	26640000	127	18460000	128	26616200	129	18436200	130	18475000	131	18475000
38	gi|50080249|gb|AAT69584.1|	putative malate dehydrogenase [Oryza sativa Japonica Group]	228	41625	12	12	4	4	86877	1	1	0	602.714	1805.12	3	1805.12	0.0013	1	13.85	0.041	K	KLFGVTTLDVVR	A			File40 Spectrum24354 scans: 24343	126/127	1.549	126	33050000	127	18380000	128	33026100	129	18356100	130	18394400	131	18394400
38	gi|50080249|gb|AAT69584.1|	putative malate dehydrogenase [Oryza sativa Japonica Group]	228	41625	12	12	4	4	103337	1	1	1	1147.12	2292.22	2	2292.23	-0.0008	0	61	7.9e-07	K	NGVEEVLGLGQLSDFEK	E	Deamidated (NQ)	0.10000000000000000.0	File40 Spectrum37951 scans: 37259	126/127	2.033	126	3021000	127	1280000	128	2997000	129	1256000	130	1293800	131	1293800
38	gi|50080249|gb|AAT69584.1|	putative malate dehydrogenase [Oryza sativa Japonica Group]	228	41625	12	12	4	4	103338	1	1	1	765.083	2292.23	3	2292.23	0.0006	0	57.36	1.8e-06	K	NGVEEVLGLGQLSDFEK	E	Deamidated (NQ)	0.10000000000000000.0	File37 Spectrum94435 scans: 37693	126/127	1.532	126	3582000	127	2013000	128	3557900	129	1988900	130	2026200	131	2026200
38	gi|50080249|gb|AAT69584.1|	putative malate dehydrogenase [Oryza sativa Japonica Group]	228	41625	12	12	4	4	103339	1	1	1	765.083	2292.23	3	2292.23	0.0006	0	25.98	0.0025	K	NGVEEVLGLGQLSDFEK	E	Deamidated (NQ)	0.10000000000000000.0	File40 Spectrum37902 scans: 37218	126/127	1.581	126	4675000	127	2546000	128	4650800	129	2521800	130	2558600	131	2558600
38	gi|50080249|gb|AAT69584.1|	putative malate dehydrogenase [Oryza sativa Japonica Group]	228	41625	12	12	4	4	103340	1	1	1	765.083	2292.23	3	2292.23	0.0032	0	27.72	0.0017	K	NGVEEVLGLGQLSDFEK	E	Deamidated (NQ)	0.10000000000000000.0	File40 Spectrum37979 scans: 37285	126/127	1.649	126	4430000	127	2314000	128	4405700	129	2289700	130	2326000	131	2326000	Quantitation summary for protein	126,128.130/127,129,131	1.547	12	1.044	*
39	gi|1856971|gb|BAA05057.1|	cyc07 [Catharanthus roseus]	96	35614	4	4	1	1	102453	1	1	1	1124.08	2246.14	2	2246.14	-0.0075	0	32.59	0.00055	K	NVLTNFWGMDFTTDK	L			File40 Spectrum39040 scans: 38330	126/127	1.593	126	3034000	127	1640000	128	2960200	129	1671800	130	1651400	131	1651400
39	gi|1856971|gb|BAA05057.1|	cyc07 [Catharanthus roseus]	96	35614	4	4	1	1	102454	1	1	1	749.721	2246.14	3	2246.14	-0.0021	0	30.67	0.00086	K	NVLTNFWGMDFTTDK	L			File37 Spectrum95571 scans: 38783	126/127	1.48	126	4880000	127	2839000	128	4806100	129	2870900	130	2849800	131	2849800
39	gi|1856971|gb|BAA05057.1|	cyc07 [Catharanthus roseus]	96	35614	4	4	1	1	102455	1	1	1	1124.08	2246.14	2	2246.14	-0.0004	0	48.78	1.3e-05	K	NVLTNFWGMDFTTDK	L			File37 Spectrum95560 scans: 38772	126/127	1.692	126	2526000	127	1286000	128	2452000	129	1318000	130	1296200	131	1296200
39	gi|1856971|gb|BAA05057.1|	cyc07 [Catharanthus roseus]	96	35614	4	4	1	1	102456	1	1	1	1124.08	2246.15	2	2246.14	0.0062	0	22.55	0.0056	K	NVLTNFWGMDFTTDK	L			File37 Spectrum95621 scans: 38831	126/127	1.546	126	1880000	127	1047000	128	1805900	129	1079100	130	1056600	131	1056600	Quantitation summary for protein	126,128.130/127,129,131	1.558	4	1.03	*
40	gi|168588|gb|AAA33499.1|	2,3-bisphosphoglycerate-independent phosphoglycerate mutase [Zea mays]	28	68774	3	3	1	1	72213	1	1	1	771.504	1540.99	2	1541	-0.0017	0	21.86	0.0065	R	LDQLQLLLK	G			File37 Spectrum91699 scans: 35130	126/127	1.554	126	14050000	127	7784000	128	14009600	129	7782400	130	7793000	131	7793000
40	gi|168588|gb|AAA33499.1|	2,3-bisphosphoglycerate-independent phosphoglycerate mutase [Zea mays]	28	68774	3	3	1	1	72215	1	1	1	771.505	1541	2	1541	-0.0005	0	14	0.04	R	LDQLQLLLK	G			File37 Spectrum91770 scans: 35202	126/127	1.464	126	10590000	127	6230000	128	10549500	129	6228500	130	6238400	131	6238400
40	gi|168588|gb|AAA33499.1|	2,3-bisphosphoglycerate-independent phosphoglycerate mutase [Zea mays]	28	68774	3	3	1	1	72216	1	1	1	771.505	1541	2	1541	-0.0002	0	17.75	0.017	R	LDQLQLLLK	G			File40 Spectrum35000 scans: 34515	126/127	1.635	126	19060000	127	10040000	128	19019400	129	10038600	130	10047800	131	10047800	Quantitation summary for protein	126,128.130/127,129,131	1.565	3	1.033	*
41	gi|11095158|emb|AAG29748.1|	non-symbiotic hemoglobin [Medicago sativa]	101	23045	7	7	2	2	73519	1	1	0	781.468	1560.92	2	1560.93	-0.006	0	15.47	0.028	K	IFEIAPSAQK	L			File40 Spectrum21967 scans: 22038	126/127	1.312	126	22960000	127	15070000	128	22889800	129	15098200	130	15077200	131	15077200
41	gi|11095158|emb|AAG29748.1|	non-symbiotic hemoglobin [Medicago sativa]	101	23045	7	7	2	2	73520	1	1	0	781.469	1560.92	2	1560.93	-0.0044	0	14.61	0.035	K	IFEIAPSAQK	L			File40 Spectrum22111 scans: 22179	126/127	1.274	126	15350000	127	10380000	128	15279700	129	10408300	130	10386600	131	10386600
41	gi|11095158|emb|AAG29748.1|	non-symbiotic hemoglobin [Medicago sativa]	101	23045	7	7	2	2	73521	1	1	0	781.469	1560.92	2	1560.93	-0.0039	0	20.27	0.0094	K	IFEIAPSAQK	L			File37 Spectrum78914 scans: 22955	126/127	1.726	126	32820000	127	16380000	128	32749600	129	16408400	130	16386000	131	16386000
41	gi|11095158|emb|AAG29748.1|	non-symbiotic hemoglobin [Medicago sativa]	101	23045	7	7	2	2	73522	1	1	0	521.316	1560.93	3	1560.93	-0.0018	0	16.76	0.021	K	IFEIAPSAQK	L			File37 Spectrum78905 scans: 22945	126/127	1.676	126	24100000	127	12380000	128	24029500	129	12408500	130	12385400	131	12385400
41	gi|11095158|emb|AAG29748.1|	non-symbiotic hemoglobin [Medicago sativa]	101	23045	7	7	2	2	73524	1	1	0	781.471	1560.93	2	1560.93	-0.0014	0	43.4	4.6e-05	K	IFEIAPSAQK	L			File40 Spectrum22043 scans: 22115	126/127	1.817	126	38810000	127	18390000	128	38739400	129	18418600	130	18394800	131	18394800
41	gi|11095158|emb|AAG29748.1|	non-symbiotic hemoglobin [Medicago sativa]	101	23045	7	7	2	2	73527	1	1	0	521.317	1560.93	3	1560.93	0.0013	0	16.56	0.022	K	IFEIAPSAQK	L			File40 Spectrum22015 scans: 22085	126/127	1.722	126	22050000	127	11030000	128	21979300	129	11058700	130	11034200	131	11034200
41	gi|11095158|emb|AAG29748.1|	non-symbiotic hemoglobin [Medicago sativa]	101	23045	7	7	2	2	91243	1	1	0	941.009	1880	2	1880.01	-0.0047	0	51.95	6.4e-06	K	YGVVDEHFEVTK	F			File40 Spectrum18256 scans: 18422	126/127	0.651	126	2070000	127	2738000	128	1999200	129	2766800	130	2741600	131	2741600	Quantitation summary for protein	126,128.130/127,129,131	1.577	7	[1.161]
42	gi|1143507|emb|CAA63786.1|	P0 ribosomal protein [Lupinus luteus]	398	41020	14	14	2	2	59958	1	1	1	682.404	1362.79	2	1362.79	-0.001	0	18.84	0.013	R	GDSVVLMGK	N			File37 Spectrum73035 scans: 17269	126/127	1.181	126	33780000	127	24630000	128	33753300	129	24614700	130	24633000	131	24633000
42	gi|1143507|emb|CAA63786.1|	P0 ribosomal protein [Lupinus luteus]	398	41020	14	14	2	2	59960	1	1	1	682.404	1362.79	2	1362.79	-0.0008	0	25.35	0.0029	R	GDSVVLMGK	N			File40 Spectrum16443 scans: 16620	126/127	1.253	126	41760000	127	28710000	128	41733200	129	28694800	130	28712400	131	28712400
42	gi|1143507|emb|CAA63786.1|	P0 ribosomal protein [Lupinus luteus]	398	41020	14	14	2	2	90653	1	1	1	935.585	1869.16	2	1869.16	-0.003	0	45.12	3.1e-05	K	GTVEIITPVELIK	K			File40 Spectrum33455 scans: 33016	126/127	2.283	126	19930000	127	7517000	128	19903100	129	7501900	130	7518800	131	7518800
42	gi|1143507|emb|CAA63786.1|	P0 ribosomal protein [Lupinus luteus]	398	41020	14	14	2	2	90654	1	1	1	935.586	1869.16	2	1869.16	-0.0029	0	50.4	9.1e-06	K	GTVEIITPVELIK	K			File40 Spectrum33389 scans: 32955	126/127	2.259	126	15550000	127	5929000	128	15523000	129	5914000	130	5930200	131	5930200
42	gi|1143507|emb|CAA63786.1|	P0 ribosomal protein [Lupinus luteus]	398	41020	14	14	2	2	90655	1	1	1	935.586	1869.16	2	1869.16	-0.0024	0	61.16	7.7e-07	K	GTVEIITPVELIK	K			File37 Spectrum90193 scans: 33690	126/127	2.106	126	11610000	127	4748000	128	11582900	129	4733100	130	4748600	131	4748600
42	gi|1143507|emb|CAA63786.1|	P0 ribosomal protein [Lupinus luteus]	398	41020	14	14	2	2	90656	1	1	1	935.586	1869.16	2	1869.16	-0.0019	0	45.89	2.6e-05	K	GTVEIITPVELIK	K			File37 Spectrum90121 scans: 33623	126/127	2.511	126	15960000	127	5474000	128	15932800	129	5459200	130	5474000	131	5474000
42	gi|1143507|emb|CAA63786.1|	P0 ribosomal protein [Lupinus luteus]	398	41020	14	14	2	2	90657	1	1	1	935.586	1869.16	2	1869.16	-0.0016	0	61.98	6.3e-07	K	GTVEIITPVELIK	K			File37 Spectrum90057 scans: 33564	126/127	1.994	126	9418000	127	4067000	128	9390700	129	4052300	130	4066400	131	4066400
42	gi|1143507|emb|CAA63786.1|	P0 ribosomal protein [Lupinus luteus]	398	41020	14	14	2	2	90658	1	1	1	935.586	1869.16	2	1869.16	-0.0016	0	68.19	1.5e-07	K	GTVEIITPVELIK	K			File40 Spectrum33523 scans: 33082	126/127	1.834	126	11130000	127	5226000	128	11102600	129	5211400	130	5224800	131	5224800
42	gi|1143507|emb|CAA63786.1|	P0 ribosomal protein [Lupinus luteus]	398	41020	14	14	2	2	90659	1	1	1	624.06	1869.16	3	1869.16	-0.0011	0	26.54	0.0022	K	GTVEIITPVELIK	K			File37 Spectrum90062 scans: 33569	126/127	1.526	126	6845000	127	3863000	128	6817500	129	3848500	130	3861200	131	3861200
42	gi|1143507|emb|CAA63786.1|	P0 ribosomal protein [Lupinus luteus]	398	41020	14	14	2	2	90660	1	1	1	624.06	1869.16	3	1869.16	-0.0002	0	19.99	0.01	K	GTVEIITPVELIK	K			File37 Spectrum90155 scans: 33655	126/127	1.721	126	9010000	127	4509000	128	8982400	129	4494600	130	4506600	131	4506600
42	gi|1143507|emb|CAA63786.1|	P0 ribosomal protein [Lupinus luteus]	398	41020	14	14	2	2	90661	1	1	1	624.06	1869.16	3	1869.16	0.0002	0	46.5	2.2e-05	K	GTVEIITPVELIK	K			File40 Spectrum33511 scans: 33070	126/127	1.553	126	9187000	127	5095000	128	9159300	129	5080700	130	5092000	131	5092000
42	gi|1143507|emb|CAA63786.1|	P0 ribosomal protein [Lupinus luteus]	398	41020	14	14	2	2	90662	1	1	1	624.061	1869.16	3	1869.16	0.0008	0	44.31	3.7e-05	K	GTVEIITPVELIK	K			File40 Spectrum33432 scans: 32994	126/127	1.974	126	11660000	127	5088000	128	11632200	129	5073800	130	5084400	131	5084400
42	gi|1143507|emb|CAA63786.1|	P0 ribosomal protein [Lupinus luteus]	398	41020	14	14	2	2	90663	1	1	1	624.061	1869.16	3	1869.16	0.0009	0	31.52	0.00071	K	GTVEIITPVELIK	K			File37 Spectrum90246 scans: 33737	126/127	1.209	126	3084000	127	2196000	128	3056100	129	2181900	130	2191800	131	2191800
42	gi|1143507|emb|CAA63786.1|	P0 ribosomal protein [Lupinus luteus]	398	41020	14	14	2	2	90664	1	1	1	624.061	1869.16	3	1869.16	0.0021	0	21.1	0.0078	K	GTVEIITPVELIK	K			File40 Spectrum33352 scans: 32916	126/127	1.441	126	8595000	127	5135000	128	8567000	129	5121000	130	5130200	131	5130200	Quantitation summary for protein	126,128.130/127,129,131	1.593	14	1.088	*
43	gi|643074|gb|AAA79921.1|	putative 40S ribosomal protein s12 [Fragaria x ananassa]	17	21150	1	1	1	1	75208	1	1	1	796.513	1591.01	2	1591.01	0.0008	0	16.92	0.02	K	VSGVSLLALFK	E			File40 Spectrum39541 scans: 38817	126/127	1.601	126	3944000	127	2122000	128	3892600	129	2131400	130	2116600	131	2116600
43	gi|643074|gb|AAA79921.1|	putative 40S ribosomal protein s12 [Fragaria x ananassa]	17	21150	1	1	1	1	75209	1	1	1	796.514	1591.01	2	1591.01	0.0002	0	18.69	0.02	K	VSGVSLLALFK	E			File40 Spectrum39541 scans: 38817	126/127	1.589	126	3896000	127	2451000	128	3879800	129	2018500	130	2445000	131	2445000
43	gi|643074|gb|AAA79921.1|	putative 40S ribosomal protein s12 [Fragaria x ananassa]	17	21150	1	1	1	1	75210	1	1	1	796.514	1591.01	2	1591.01	0.0007	0	14.56	0.02	K	VSGVSLLALFK	E			File40 Spectrum39541 scans: 38817	126/127	1.623	126	3562000	127	2194000	128	2887400	129	2045800	130	2187400	131	2187400	Quantitation summary for protein	126,128.130/127,129,131	1.601	3	[1.000]
44	gi|255648032|gb|ACU24472.1 |	unknown [Populus trichocarpa]	610	21309	16	16	1	1	103308	1	1	1	764.751	2291.23	3	2291.23	-0.0023	0	44.45	3.6e-05	R	GVDLDALLDMSTDELVK	L			File40 Spectrum41859 scans: 41086	126/127	1.656	126	2021000	127	1051000	128	1990800	129	1039200	130	1043800	131	1043800
44	gi|255648032|gb|ACU24472.1 |	unknown [Populus trichocarpa]	610	21309	16	16	1	1	103309	1	1	1	764.751	2291.23	3	2291.23	-0.0023	0	80.92	8.1e-09	R	GVDLDALLDMSTDELVK	L			File40 Spectrum41872 scans: 41097	126/127	1.612	126	3302000	127	1764000	128	3271700	129	1752300	130	1756200	131	1756200
44	gi|255648032|gb|ACU24472.1 |	unknown [Populus trichocarpa]	610	21309	16	16	1	1	103310	1	1	1	764.751	2291.23	3	2291.23	-0.0018	0	68.67	1.4e-07	R	GVDLDALLDMSTDELVK	L			File40 Spectrum41925 scans: 41150	126/127	1.612	126	2462000	127	1315000	128	2431600	129	1303400	130	1306600	131	1306600
44	gi|255648032|gb|ACU24472.1 |	unknown [Populus trichocarpa]	610	21309	16	16	1	1	103311	1	1	1	764.751	2291.23	3	2291.23	-0.0012	0	63.88	4.1e-07	R	GVDLDALLDMSTDELVK	L			File37 Spectrum98317 scans: 41499	126/127	1.688	126	2581000	127	1317000	128	2550500	129	1305500	130	1308000	131	1308000
44	gi|255648032|gb|ACU24472.1 |	unknown [Populus trichocarpa]	610	21309	16	16	1	1	103312	1	1	1	764.751	2291.23	3	2291.23	-0.0008	0	64.15	3.8e-07	R	GVDLDALLDMSTDELVK	L			File37 Spectrum98237 scans: 41425	126/127	1.824	126	2857000	127	1349000	128	2826400	129	1337600	130	1339400	131	1339400
44	gi|255648032|gb|ACU24472.1 |	unknown [Populus trichocarpa]	610	21309	16	16	1	1	103313	1	1	1	1146.62	2291.23	2	2291.23	-0.0001	0	45.82	2.6e-05	R	GVDLDALLDMSTDELVK	L			File37 Spectrum98408 scans: 41586	126/127	1.805	126	1257000	127	599700	128	1226300	129	588400	130	589500	131	589500
44	gi|255648032|gb|ACU24472.1 |	unknown [Populus trichocarpa]	610	21309	16	16	1	1	103314	1	1	1	764.752	2291.23	3	2291.23	0.0004	0	88.84	1.3e-09	R	GVDLDALLDMSTDELVK	L			File37 Spectrum98391 scans: 41572	126/127	1.656	126	3672000	127	1910000	128	3641200	129	1898800	130	1899200	131	1899200
44	gi|255648032|gb|ACU24472.1 |	unknown [Populus trichocarpa]	610	21309	16	16	1	1	103315	1	1	1	764.752	2291.23	3	2291.23	0.0004	0	58.77	1.3e-06	R	GVDLDALLDMSTDELVK	L			File37 Spectrum98384 scans: 41566	126/127	1.726	126	2846000	127	1420000	128	2815100	129	1408900	130	1408600	131	1408600
44	gi|255648032|gb|ACU24472.1 |	unknown [Populus trichocarpa]	610	21309	16	16	1	1	103316	1	1	1	764.752	2291.23	3	2291.23	0.0006	0	43.51	4.5e-05	R	GVDLDALLDMSTDELVK	L			File37 Spectrum98445 scans: 41625	126/127	1.379	126	7125000	127	4451000	128	7094000	129	4440000	130	4439000	131	4439000
44	gi|255648032|gb|ACU24472.1 |	unknown [Populus trichocarpa]	610	21309	16	16	1	1	103317	1	1	1	764.752	2291.23	3	2291.23	0.0006	0	45.27	3e-05	R	GVDLDALLDMSTDELVK	L			File40 Spectrum41759 scans: 40988	126/127	1.894	126	4206000	127	1912000	128	4174900	129	1901100	130	1899400	131	1899400
44	gi|255648032|gb|ACU24472.1 |	unknown [Populus trichocarpa]	610	21309	16	16	1	1	103318	1	1	1	764.752	2291.23	3	2291.23	0.0006	0	45.45	2.9e-05	R	GVDLDALLDMSTDELVK	L			File40 Spectrum41681 scans: 40917	126/127	1.725	126	3224000	127	1610000	128	3192800	129	1599200	130	1596800	131	1596800
44	gi|255648032|gb|ACU24472.1 |	unknown [Populus trichocarpa]	610	21309	16	16	1	1	103319	1	1	1	764.752	2291.23	3	2291.23	0.0012	0	28.39	0.0014	R	GVDLDALLDMSTDELVK	L			File40 Spectrum42015 scans: 41243	126/127	1.689	126	3842000	127	1959000	128	3810700	129	1948300	130	1945200	131	1945200
44	gi|255648032|gb|ACU24472.1 |	unknown [Populus trichocarpa]	610	21309	16	16	1	1	103320	1	1	1	764.752	2291.24	3	2291.23	0.0013	0	23.14	0.0048	R	GVDLDALLDMSTDELVK	L			File40 Spectrum42092 scans: 41315	126/127	1.257	126	3215000	127	2203000	128	3183600	129	2192400	130	2188600	131	2188600
44	gi|255648032|gb|ACU24472.1 |	unknown [Populus trichocarpa]	610	21309	16	16	1	1	103321	1	1	1	1146.63	2291.24	2	2291.23	0.0035	0	41.38	7.3e-05	R	GVDLDALLDMSTDELVK	L			File40 Spectrum42047 scans: 41270	126/127	1.589	126	1451000	127	786300	128	1419500	129	775800	130	771300	131	771300
44	gi|255648032|gb|ACU24472.1 |	unknown [Populus trichocarpa]	610	21309	16	16	1	1	103322	1	1	1	764.753	2291.24	3	2291.23	0.0039	0	29.01	0.0013	R	GVDLDALLDMSTDELVK	L			File37 Spectrum98168 scans: 41357	126/127	1.566	126	1873000	127	1030000	128	1841400	129	1019600	130	1014400	131	1014400
44	gi|255648032|gb|ACU24472.1 |	unknown [Populus trichocarpa]	610	21309	16	16	1	1	103323	1	1	1	764.753	2291.24	3	2291.23	0.0046	0	32.87	0.00052	R	GVDLDALLDMSTDELVK	L			File37 Spectrum98112 scans: 41300	126/127	1.899	126	3797000	127	1722000	128	3765300	129	1711700	130	1705800	131	1705800	Quantitation summary for protein	126,128.130/127,129,131	1.622	16	1.03	*
45	gi|415733|gb|CAA81689.1|	mitochondrial chaperonin [Brassica napus]	512	74516	21	21	4	4	61878	1	0	0	695.919	1389.82	2	1389.82	-0.0007	0	14.41	0.036	R	VTDALNATK	A			File40 Spectrum14345 scans: 14542	126/127	0.997	126	16040000	127	13860000	128	15992900	129	13865100	130	13843200	131	13843200
45	gi|415733|gb|CAA81689.1|	mitochondrial chaperonin [Brassica napus]	512	74516	21	21	4	4	61879	1	0	0	695.919	1389.82	2	1389.82	-0.0004	0	31.51	0.00071	R	VTDALNATK	A			File40 Spectrum14418 scans: 14619	126/127	1.061	126	24100000	127	19560000	128	24052800	129	19565200	130	19542600	131	19542600
45	gi|415733|gb|CAA81689.1|	mitochondrial chaperonin [Brassica napus]	512	74516	21	21	4	4	68883	1	1	0	744.934	1487.85	2	1487.86	-0.0066	0	15.17	0.03	R	GVEELADAVK	V			File37 Spectrum77688 scans: 21783	126/127	1.347	126	22250000	127	14230000	128	22202700	129	14235300	130	14212000	131	14212000
45	gi|415733|gb|CAA81689.1|	mitochondrial chaperonin [Brassica napus]	512	74516	21	21	4	4	68884	1	1	0	744.934	1487.85	2	1487.86	-0.0059	0	25.51	0.0028	R	GVEELADAVK	V			File40 Spectrum20871 scans: 20981	126/127	2.086	126	67520000	127	27870000	128	67472600	129	27875400	130	27851400	131	27851400
45	gi|415733|gb|CAA81689.1|	mitochondrial chaperonin [Brassica napus]	512	74516	21	21	4	4	68885	1	1	0	744.935	1487.86	2	1487.86	-0.0048	0	23.3	0.0047	R	GVEELADAVK	V			File37 Spectrum77840 scans: 21926	126/127	2.305	126	57700000	127	21560000	128	57652500	129	21565500	130	21540800	131	21540800
45	gi|415733|gb|CAA81689.1|	mitochondrial chaperonin [Brassica napus]	512	74516	21	21	4	4	68886	1	1	0	744.935	1487.86	2	1487.86	-0.0046	0	25.7	0.0027	R	GVEELADAVK	V			File40 Spectrum20941 scans: 21045	126/127	2.074	126	73430000	127	30490000	128	73382400	129	30495600	130	30470200	131	30470200
45	gi|415733|gb|CAA81689.1|	mitochondrial chaperonin [Brassica napus]	512	74516	21	21	4	4	68887	1	1	0	744.935	1487.86	2	1487.86	-0.0038	0	27.64	0.0017	R	GVEELADAVK	V			File37 Spectrum77772 scans: 21864	126/127	2.051	126	59930000	127	25170000	128	59882300	129	25175700	130	25149600	131	25149600
45	gi|415733|gb|CAA81689.1|	mitochondrial chaperonin [Brassica napus]	512	74516	21	21	4	4	70875	1	0	0	759.45	1516.88	2	1516.89	-0.0018	0	34.42	0.00036	K	EGVITIQDGK	T			File37 Spectrum71772 scans: 16043	126/127	1.174	126	22670000	127	16630000	128	22622200	129	16635800	130	16609000	131	16609000
45	gi|415733|gb|CAA81689.1|	mitochondrial chaperonin [Brassica napus]	512	74516	21	21	4	4	70876	1	0	0	759.451	1516.89	2	1516.89	0.0001	0	15.84	0.026	K	EGVITIQDGK	T			File40 Spectrum15219 scans: 15421	126/127	1.253	126	27170000	127	18670000	128	27122100	129	18675900	130	18648400	131	18648400
45	gi|415733|gb|CAA81689.1|	mitochondrial chaperonin [Brassica napus]	512	74516	21	21	4	4	94886	1	0	0	984.049	1966.08	2	1966.09	-0.0015	0	15.62	0.027	K	TLFNELEVVEGMK	I			File40 Spectrum37550 scans: 36903	126/127	1.215	126	3358000	127	2381000	128	3310000	129	2387000	130	2358800	131	2358800
45	gi|415733|gb|CAA81689.1|	mitochondrial chaperonin [Brassica napus]	512	74516	21	21	4	4	94887	1	0	0	984.05	1966.09	2	1966.09	0.0005	0	87.59	1.7e-09	K	TLFNELEVVEGMK	I			File40 Spectrum37474 scans: 36836	126/127	1.652	126	6767000	127	3527000	128	6718900	129	3533100	130	3504200	131	3504200
45	gi|415733|gb|CAA81689.1|	mitochondrial chaperonin [Brassica napus]	512	74516	21	21	4	4	94888	1	0	0	984.05	1966.09	2	1966.09	0.0005	0	78.87	1.3e-08	K	TLFNELEVVEGMK	I			File37 Spectrum93987 scans: 37282	126/127	1.719	126	4488000	127	2248000	128	4439800	129	2254200	130	2224600	131	2224600
45	gi|415733|gb|CAA81689.1|	mitochondrial chaperonin [Brassica napus]	512	74516	21	21	4	4	94889	1	0	0	656.37	1966.09	3	1966.09	0.0014	0	36.57	0.00022	K	TLFNELEVVEGMK	I			File40 Spectrum37369 scans: 36738	126/127	1.782	126	5621000	127	2716000	128	5572700	129	2722300	130	2692000	131	2692000
45	gi|415733|gb|CAA81689.1|	mitochondrial chaperonin [Brassica napus]	512	74516	21	21	4	4	94890	1	0	0	656.37	1966.09	3	1966.09	0.0016	0	37.95	0.00016	K	TLFNELEVVEGMK	I			File40 Spectrum37468 scans: 36830	126/127	1.688	126	6994000	127	3569000	128	6945600	129	3575400	130	3569600	131	3569600
45	gi|415733|gb|CAA81689.1|	mitochondrial chaperonin [Brassica napus]	512	74516	21	21	4	4	94891	1	0	0	984.051	1966.09	2	1966.09	0.0017	0	62.94	5.1e-07	K	TLFNELEVVEGMK	I			File37 Spectrum94085 scans: 37374	126/127	1.68	126	5618000	127	2880000	128	5569500	129	2886500	130	2881200	131	2881200
45	gi|415733|gb|CAA81689.1|	mitochondrial chaperonin [Brassica napus]	512	74516	21	21	4	4	94892	1	0	0	656.37	1966.09	3	1966.09	0.002	0	49.69	1.1e-05	K	TLFNELEVVEGMK	I			File37 Spectrum94109 scans: 37394	126/127	1.627	126	5156000	127	2729000	128	5107400	129	2735600	130	2730800	131	2730800
45	gi|415733|gb|CAA81689.1|	mitochondrial chaperonin [Brassica napus]	512	74516	21	21	4	4	94893	1	0	0	984.051	1966.09	2	1966.09	0.0024	0	46.6	2.2e-05	K	TLFNELEVVEGMK	I			File40 Spectrum37406 scans: 36774	126/127	1.802	126	6840000	127	3269000	128	6791300	129	3275700	130	3271400	131	3271400
45	gi|415733|gb|CAA81689.1|	mitochondrial chaperonin [Brassica napus]	512	74516	21	21	4	4	94894	1	0	0	656.37	1966.09	3	1966.09	0.0029	0	26.83	0.0021	K	TLFNELEVVEGMK	I			File40 Spectrum37556 scans: 36909	126/127	1.151	126	3156000	127	2362000	128	3107200	129	2368800	130	2365000	131	2365000
45	gi|415733|gb|CAA81689.1|	mitochondrial chaperonin [Brassica napus]	512	74516	21	21	4	4	94895	1	0	0	656.37	1966.09	3	1966.09	0.0033	0	23.47	0.0045	K	TLFNELEVVEGMK	I			File37 Spectrum94017 scans: 37309	126/127	1.708	126	4300000	127	2168000	128	4251100	129	2174900	130	2171600	131	2171600
45	gi|415733|gb|CAA81689.1|	mitochondrial chaperonin [Brassica napus]	512	74516	21	21	4	4	94896	1	0	0	984.053	1966.09	2	1966.09	0.0058	0	60.3	9.3e-07	K	TLFNELEVVEGMK	I			File40 Spectrum37347 scans: 36715	126/127	1.663	126	5303000	127	2746000	128	5254000	129	2753000	130	2750200	131	2750200
45	gi|415733|gb|CAA81689.1|	mitochondrial chaperonin [Brassica napus]	512	74516	21	21	4	4	94901	1	0	0	984.056	1966.1	2	1966.09	0.0124	0	31.95	0.00064	K	TLFNELEVVEGMK	I			File37 Spectrum94165 scans: 37445	126/127	1.189	126	2673000	127	1936000	128	2623900	129	1943100	130	1940800	131	1940800	Quantitation summary for protein	126,128.130/127,129,131	1.683	21	1.08	*
46	gi|33332509|gb|AAQ11442.1|	maturase K [Pitcairnia xanthocalyx]	17	48778	3	3	1	1	101904	1	1	1	1106.11	2210.2	2	2210.2	0.0005	0	14.46	0.036	R	NQMLENSFLIETGIK	K	Oxidation (M)	0.003000000000000.0	File37 Spectrum95387 scans: 38605	126/127	1.557	126	2442000	127	1351000	128	2390300	129	1360700	130	1356400	131	1356400
46	gi|33332509|gb|AAQ11442.1|	maturase K [Pitcairnia xanthocalyx]	17	48778	3	3	1	1	101905	1	1	1	1106.11	2210.2	2	2210.2	0.001	0	14.05	0.039	R	NQMLENSFLIETGIK	K	Oxidation (M)	0.003000000000000.0	File40 Spectrum38754 scans: 38057	126/127	1.895	126	4075000	127	1852000	128	4023200	129	1861800	130	1858000	131	1858000
46	gi|33332509|gb|AAQ11442.1|	maturase K [Pitcairnia xanthocalyx]	17	48778	3	3	1	1	101906	1	1	1	1106.11	2210.21	2	2210.2	0.0037	0	14.09	0.039	R	NQMLENSFLIETGIK	K	Oxidation (M)	0.003000000000000.0	File40 Spectrum38823 scans: 38117	126/127	1.569	126	3182000	127	1747000	128	3130100	129	1756900	130	1753600	131	1753600	Quantitation summary for protein	126,128.130/127,129,131	1.687	3	1.068	*
47	gi|1222552|gb|AAD09283.1|	pectin methylesterase [Solanum lycopersicum]	50	75518	1	1	1	1	91580	1	1	1	943.543	1885.07	2	1885.07	0.0014	0	50.11	9.8e-06	R	TDPNQNTGIVIQK	C			File40 Spectrum14619 scans: 14811	126/127	1.701	126	4459000	127	2257000	128	4438000	129	2236000	130	2264200	131	2264200
47	gi|1222552|gb|AAD09283.1|	pectin methylesterase [Solanum lycopersicum]	50	75518	1	1	1	1	91582	1	1	1	943.543	1885.07	2	1885.07	0.0001	0	50.32	7.9e-06	R	TDPNQNTGIVIQK	C			File40 Spectrum14619 scans: 14811	126/127	1.723	126	4899000	127	2840000	128	4785000	129	2586000	130	2847800	131	2847800
47	gi|1222552|gb|AAD09283.1|	pectin methylesterase [Solanum lycopersicum]	50	75518	1	1	1	1	91584	1	1	1	943.543	1885.07	2	1885.07	0.0003	0	50.29	8.5e-06	R	TDPNQNTGIVIQK	C			File40 Spectrum14619 scans: 14811	126/127	1.693	126	4763000	127	2813000	128	4638000	129	2985000	130	2821400	131	2821400	Quantitation summary for protein	126,128.130/127,129,131	1.701	3	[1.000]
48	gi|47847590|gb|BAD21977.1|	porin-like protein [Oryza sativa Japonica Group]	55	36102	4	4	1	1	66028	1	1	1	724.929	1447.84	2	1447.84	-0.0012	0	28.23	0.0015	K	GPGLFSDIGK	R			File37 Spectrum79728 scans: 23740	126/127	1.75	126	79150000	127	38950000	128	79051400	129	39006600	130	38959000	131	38959000
48	gi|47847590|gb|BAD21977.1|	porin-like protein [Oryza sativa Japonica Group]	55	36102	4	4	1	1	66030	1	1	1	724.929	1447.84	2	1447.84	-0.001	0	22.37	0.0058	K	GPGLFSDIGK	R			File40 Spectrum22735 scans: 22787	126/127	1.861	126	76620000	127	35460000	128	76521300	129	35516700	130	35469600	131	35469600
48	gi|47847590|gb|BAD21977.1|	porin-like protein [Oryza sativa Japonica Group]	55	36102	4	4	1	1	66032	1	1	1	724.929	1447.84	2	1447.84	0.0003	0	23.98	0.004	K	GPGLFSDIGK	R			File40 Spectrum22802 scans: 22850	126/127	1.682	126	61680000	127	31580000	128	61581200	129	31636800	130	31590200	131	31590200
48	gi|47847590|gb|BAD21977.1|	porin-like protein [Oryza sativa Japonica Group]	55	36102	4	4	1	1	66034	1	1	1	724.93	1447.84	2	1447.84	0.0008	0	19.67	0.011	K	GPGLFSDIGK	R			File40 Spectrum22650 scans: 22709	126/127	1.37	126	26400000	127	16590000	128	26301100	129	16646900	130	16600800	131	16600800	Quantitation summary for protein	126,128.130/127,129,131	1.713	4	1.072	*
49	gi|167472851|emb|ABZ81047.1|	pollen allergen Que a 1 isoform [Quercus alba]	527	21363	18	18	1	1	86140	1	1	1	895.525	1789.04	2	1789.04	-0.0028	0	53.54	4.4e-06	K	AFVLDSDNLIPK	V			File40 Spectrum32464 scans: 32097	126/127	1.596	126	11590000	127	6255000	128	11547800	129	6255200	130	6266400	131	6266400
49	gi|167472851|emb|ABZ81047.1|	pollen allergen Que a 1 isoform [Quercus alba]	527	21363	18	18	1	1	86141	1	1	1	895.526	1789.04	2	1789.04	-0.0017	0	25.96	0.0025	K	AFVLDSDNLIPK	V			File40 Spectrum32543 scans: 32175	126/127	1.831	126	28760000	127	13530000	128	28717700	129	13530300	130	13542000	131	13542000
49	gi|167472851|emb|ABZ81047.1|	pollen allergen Que a 1 isoform [Quercus alba]	527	21363	18	18	1	1	86142	1	1	1	895.526	1789.04	2	1789.04	-0.0014	0	38.05	0.00016	K	AFVLDSDNLIPK	V			File37 Spectrum89251 scans: 32807	126/127	1.52	126	9666000	127	5475000	128	9623600	129	5475400	130	5487600	131	5487600
49	gi|167472851|emb|ABZ81047.1|	pollen allergen Que a 1 isoform [Quercus alba]	527	21363	18	18	1	1	86143	1	1	1	895.526	1789.04	2	1789.04	-0.0012	0	37.14	0.00019	K	AFVLDSDNLIPK	V			File40 Spectrum32672 scans: 32301	126/127	1.872	126	27320000	127	12570000	128	27277500	129	12570500	130	12583200	131	12583200
49	gi|167472851|emb|ABZ81047.1|	pollen allergen Que a 1 isoform [Quercus alba]	527	21363	18	18	1	1	86144	1	1	1	895.526	1789.04	2	1789.04	-0.0011	0	36.34	0.00023	K	AFVLDSDNLIPK	V			File37 Spectrum89377 scans: 32932	126/127	1.821	126	27130000	127	12830000	128	27087400	129	12830600	130	12843800	131	12843800
49	gi|167472851|emb|ABZ81047.1|	pollen allergen Que a 1 isoform [Quercus alba]	527	21363	18	18	1	1	86145	1	1	1	895.526	1789.04	2	1789.04	-0.0011	0	28.12	0.0015	K	AFVLDSDNLIPK	V			File40 Spectrum32606 scans: 32239	126/127	1.843	126	31950000	127	14930000	128	31907300	129	14930700	130	14944400	131	14944400
49	gi|167472851|emb|ABZ81047.1|	pollen allergen Que a 1 isoform [Quercus alba]	527	21363	18	18	1	1	86146	1	1	1	895.526	1789.04	2	1789.04	-0.0009	0	28.61	0.0014	K	AFVLDSDNLIPK	V			File37 Spectrum89440 scans: 32993	126/127	1.741	126	21950000	127	10860000	128	21907200	129	10860800	130	10875000	131	10875000
49	gi|167472851|emb|ABZ81047.1|	pollen allergen Que a 1 isoform [Quercus alba]	527	21363	18	18	1	1	86147	1	1	1	895.527	1789.04	2	1789.04	-0.0005	0	53.67	4.3e-06	K	AFVLDSDNLIPK	V			File40 Spectrum32746 scans: 32364	126/127	1.604	126	12790000	127	6869000	128	12747100	129	6869900	130	6884600	131	6884600
49	gi|167472851|emb|ABZ81047.1|	pollen allergen Que a 1 isoform [Quercus alba]	527	21363	18	18	1	1	86148	1	1	1	597.354	1789.04	3	1789.04	0	0	23.49	0.0045	K	AFVLDSDNLIPK	V			File37 Spectrum89282 scans: 32836	126/127	1.573	126	6610000	127	3618000	128	6567000	129	3619000	130	3634200	131	3634200
49	gi|167472851|emb|ABZ81047.1|	pollen allergen Que a 1 isoform [Quercus alba]	527	21363	18	18	1	1	86149	1	1	1	895.527	1789.04	2	1789.04	0	0	36.08	0.00025	K	AFVLDSDNLIPK	V			File40 Spectrum32818 scans: 32426	126/127	1.256	126	6435000	127	4412000	128	6391900	129	4413100	130	4428800	131	4428800
49	gi|167472851|emb|ABZ81047.1|	pollen allergen Que a 1 isoform [Quercus alba]	527	21363	18	18	1	1	86150	1	1	1	895.527	1789.04	2	1789.04	0.0008	0	40.25	9.4e-05	K	AFVLDSDNLIPK	V			File37 Spectrum89316 scans: 32869	126/127	1.786	126	23600000	127	11380000	128	23556800	129	11381200	130	11397400	131	11397400
49	gi|167472851|emb|ABZ81047.1|	pollen allergen Que a 1 isoform [Quercus alba]	527	21363	18	18	1	1	86151	1	1	1	597.354	1789.04	3	1789.04	0.0012	0	30.93	0.00081	K	AFVLDSDNLIPK	V			File40 Spectrum32489 scans: 32123	126/127	1.589	126	8289000	127	4493000	128	8245700	129	4494300	130	4511000	131	4511000
49	gi|167472851|emb|ABZ81047.1|	pollen allergen Que a 1 isoform [Quercus alba]	527	21363	18	18	1	1	86152	1	1	1	597.354	1789.04	3	1789.04	0.0023	0	57.74	1.7e-06	K	AFVLDSDNLIPK	V			File40 Spectrum32663 scans: 32291	126/127	1.814	126	14390000	127	6830000	128	14346600	129	6831400	130	6848600	131	6848600
49	gi|167472851|emb|ABZ81047.1|	pollen allergen Que a 1 isoform [Quercus alba]	527	21363	18	18	1	1	86153	1	1	1	597.355	1789.04	3	1789.04	0.0027	0	56.52	2.2e-06	K	AFVLDSDNLIPK	V			File37 Spectrum89367 scans: 32922	126/127	1.825	126	11380000	127	5371000	128	11336500	129	5372500	130	5390200	131	5390200
49	gi|167472851|emb|ABZ81047.1|	pollen allergen Que a 1 isoform [Quercus alba]	527	21363	18	18	1	1	86154	1	1	1	597.355	1789.04	3	1789.04	0.0029	0	56.54	2.2e-06	K	AFVLDSDNLIPK	V			File40 Spectrum32572 scans: 32205	126/127	1.879	126	16510000	127	7567000	128	16466400	129	7568600	130	7586800	131	7586800
49	gi|167472851|emb|ABZ81047.1|	pollen allergen Que a 1 isoform [Quercus alba]	527	21363	18	18	1	1	86155	1	1	1	597.355	1789.04	3	1789.04	0.0034	0	58.2	1.5e-06	K	AFVLDSDNLIPK	V			File40 Spectrum32752 scans: 32370	126/127	1.443	126	7965000	127	4752000	128	7921300	129	4753700	130	4772400	131	4772400
49	gi|167472851|emb|ABZ81047.1|	pollen allergen Que a 1 isoform [Quercus alba]	527	21363	18	18	1	1	86156	1	1	1	597.355	1789.04	3	1789.04	0.004	0	55.49	2.8e-06	K	AFVLDSDNLIPK	V			File37 Spectrum89442 scans: 32995	126/127	1.552	126	9243000	127	5129000	128	9199200	129	5130800	130	5150000	131	5150000
49	gi|167472851|emb|ABZ81047.1|	pollen allergen Que a 1 isoform [Quercus alba]	527	21363	18	18	1	1	86158	1	1	1	597.356	1789.04	3	1789.04	0.0056	0	31.82	0.00066	K	AFVLDSDNLIPK	V			File37 Spectrum89541 scans: 33085	126/127	1.225	126	3739000	127	2628000	128	3695100	129	2629900	130	2649600	131	2649600	Quantitation summary for protein	126,128.130/127,129,131	1.724	18	[1.036]
50	gi|53749369|gb|AAU90228.1|	~putative 1,4-benzoquinone reductase~ [Oryza sativa Japonica Group]	131	24824	8	8	1	1	67348	1	1	1	735.39	1468.77	2	1468.77	-0.0011	0	21.76	0.0067	K	AFFDATGGLWR	E			File37 Spectrum89053 scans: 32617	126/127	1.778	126	22220000	127	10760000	128	22163900	129	10703900	130	10781600	131	10781600
50	gi|53749369|gb|AAU90228.1|	~putative 1,4-benzoquinone reductase~ [Oryza sativa Japonica Group]	131	24824	8	8	1	1	67349	1	1	1	735.39	1468.77	2	1468.77	-0.001	0	22.96	0.0051	K	AFFDATGGLWR	E			File40 Spectrum32233 scans: 31887	126/127	1.75	126	27680000	127	13620000	128	27623800	129	13563800	130	13641000	131	13641000
50	gi|53749369|gb|AAU90228.1|	~putative 1,4-benzoquinone reductase~ [Oryza sativa Japonica Group]	131	24824	8	8	1	1	67351	1	1	1	735.39	1468.77	2	1468.77	-0.0004	0	13.6	0.044	K	AFFDATGGLWR	E			File37 Spectrum89126 scans: 32686	126/127	1.369	126	9491000	127	5970000	128	9434700	129	5913700	130	5990400	131	5990400
50	gi|53749369|gb|AAU90228.1|	~putative 1,4-benzoquinone reductase~ [Oryza sativa Japonica Group]	131	24824	8	8	1	1	67352	1	1	1	735.39	1468.77	2	1468.77	-0.0003	0	60.69	8.5e-07	K	AFFDATGGLWR	E			File37 Spectrum88972 scans: 32538	126/127	1.906	126	34020000	127	15370000	128	33963600	129	15313600	130	15389800	131	15389800
50	gi|53749369|gb|AAU90228.1|	~putative 1,4-benzoquinone reductase~ [Oryza sativa Japonica Group]	131	24824	8	8	1	1	67353	1	1	1	735.39	1468.77	2	1468.77	-0.0003	0	29.16	0.0012	K	AFFDATGGLWR	E			File37 Spectrum88894 scans: 32456	126/127	1.521	126	14290000	127	8089000	128	14233500	129	8032500	130	8108200	131	8108200
50	gi|53749369|gb|AAU90228.1|	~putative 1,4-benzoquinone reductase~ [Oryza sativa Japonica Group]	131	24824	8	8	1	1	67354	1	1	1	735.391	1468.77	2	1468.77	0.0005	0	33.81	0.00042	K	AFFDATGGLWR	E			File40 Spectrum32151 scans: 31805	126/127	2.097	126	47610000	127	19550000	128	47553400	129	19493400	130	19568600	131	19568600
50	gi|53749369|gb|AAU90228.1|	~putative 1,4-benzoquinone reductase~ [Oryza sativa Japonica Group]	131	24824	8	8	1	1	67355	1	1	1	735.391	1468.77	2	1468.77	0.0005	0	17.46	0.018	K	AFFDATGGLWR	E			File40 Spectrum32326 scans: 31968	126/127	1.238	126	10270000	127	7142000	128	10213300	129	7085300	130	7160000	131	7160000
50	gi|53749369|gb|AAU90228.1|	~putative 1,4-benzoquinone reductase~ [Oryza sativa Japonica Group]	131	24824	8	8	1	1	67356	1	1	1	735.392	1468.77	2	1468.77	0.0023	0	22.62	0.0055	K	AFFDATGGLWR	E			File40 Spectrum32069 scans: 31720	126/127	1.449	126	18530000	127	11010000	128	18473200	129	10953200	130	11027400	131	11027400	Quantitation summary for protein	126,128.130/127,129,131	1.733	8	1.073	*
51	gi|13624884|emb|CAC36986.1|	thioredoxin h [Pisum sativum]	45	16141	2	2	1	1	78346	1	1	1	548.688	1643.04	3	1643.04	-0.0002	0	19.69	0.011	R	FIAPILAEIAK	K			File37 Spectrum97294 scans: 40503	126/127	1.423	126	495400	127	299900	128	471600	129	281700	130	316700	131	316700
51	gi|13624884|emb|CAC36986.1|	thioredoxin h [Pisum sativum]	45	16141	2	2	1	1	78347	1	1	1	822.529	1643.04	2	1643.04	0.0009	0	38.4	0.00014	R	FIAPILAEIAK	K			File37 Spectrum97223 scans: 40437	126/127	1.941	126	5956000	127	2643000	128	5932100	129	2624900	130	2659200	131	2659200	Quantitation summary for protein	126,128.130/127,129,131	1.888	2	1.223
52	gi|162680354|gb|EDQ66791.1|	predicted protein [Populus trichocarpa]	18	37286	2	2	1	1	102036	1	1	1	1109.1	2216.19	2	2216.2	-0.0081	0	13.17	0.048	R	DIIAILGMDELAPEDK	L	Oxidation (M)	0.0000000300000000.0	File37 Spectrum96380 scans: 39591	126/127	1.901	126	2175000	127	985500	128	2125200	129	993300	130	1001100	131	1001100
52	gi|162680354|gb|EDQ66791.1|	predicted protein [Populus trichocarpa]	18	37286	2	2	1	1	102040	1	1	1	1109.11	2216.2	2	2216.2	-0.002	0	18.08	0.016	R	DIIAILGMDELAPEDK	L	Oxidation (M)	0.0000000300000000.0	File40 Spectrum39800 scans: 39086	126/127	1.92	126	3311000	127	1485000	128	3261100	129	1492900	130	1500000	131	1500000
52	gi|162680354|gb|EDQ66791.1|	predicted protein [Populus trichocarpa]	18	37286	2	2	1	1	102038	1	1	1	1109.11	2216.1	2	2216.2	-0.001	0	17.69	0.009	R	DIIAILGMDELAPEDK	L	Oxidation (M)	0.0000000300000000.0	File40 Spectrum39800 scans: 39086	126/127	1.897	126	3279000	127	1745000	128	3156500	129	1398600	130	1759400	131	1759400	Quantitation summary for protein	126,128.130/127,129,131	1.912	3	1.005	*
53	gi|125563499|gb|EAZ08879.1|	hypothetical protein OsI_31140 [Oryza sativa Indica Group]	35	56733	2	2	1	1	86101	1	1	1	597.023	1788.05	3	1788.05	0.0003	0	24.01	0.004	R	EGLVLLMDAIEK	A			File40 Spectrum41710 scans: 40944	126/127	1.904	126	1125000	127	508900	128	1088700	129	503200	130	522700	131	522700
53	gi|125563499|gb|EAZ08879.1|	hypothetical protein OsI_31140 [Oryza sativa Indica Group]	35	56733	2	2	1	1	86102	1	1	1	597.025	1788.05	3	1788.05	0.0047	0	23.59	0.0039	R	EGLVLLMDAIEK	A			File37 Spectrum98118 scans: 41306	126/127	2.052	126	1490000	127	726000	128	1453600	129	619700	130	739200	131	739200
53	gi|125563499|gb|EAZ08879.1|	hypothetical protein OsI_31140 [Oryza sativa Indica Group]	35	56733	2	2	1	1	86108	1	1	1	597.022	1788.05	3	1788.05	0.0036	0	24.23	0.0029	R	EGLVLLMDAIEK	A			File37 Spectrum98118 scans: 41306	126/127	2.136	126	1570000	127	735000	128	1269600	129	596800	130	747600	131	747600	Quantitation summary for protein	126,128.130/127,129,131	1.986	3	1.039	*
54	gi|218190658|gb|EEC73085.1 |	hypothetical protein OsI_07053 [Oryza sativa Indica Group]	19	78224	2	2	1	1	63689	1	1	1	709.423	1416.83	2	1416.83	-0.0017	0	18.04	0.016	K	GTNVQVNVK	E	Deamidated (NQ)	0.000000100.0	File37 Spectrum67812 scans: 12142	126/127	2.331	126	32860000	127	12140000	128	32811500	129	12146500	130	12152000	131	12152000
54	gi|218190658|gb|EEC73085.1 |	hypothetical protein OsI_07053 [Oryza sativa Indica Group]	19	78224	2	2	1	1	63690	1	1	1	709.424	1416.83	2	1416.83	-0.0014	0	14.05	0.039	K	GTNVQVNVK	E	Deamidated (NQ)	0.000000100.0	File40 Spectrum11392 scans: 11596	126/127	2.918	126	68210000	127	20130000	128	68161400	129	20136600	130	20141400	131	20141400	Quantitation summary for protein	126,128.130/127,129,131	2.697	2	1.125
55	gi|551267|gb|CAA55047.1|	60s acidic ribosomal protein P2 [Parthenium argentatum]	18	13557	2	2	1	1	69630	1	1	1	750.992	1499.97	2	1499.97	0.0004	0	17.96	0.016	K	IELLLSQVK	G			File37 Spectrum90373 scans: 33859	126/127	3.382	126	32720000	127	8333000	128	32670500	129	8340500	130	8343800	131	8343800
55	gi|551267|gb|CAA55047.1|	60s acidic ribosomal protein P2 [Parthenium argentatum]	18	13557	2	2	1	1	69634	1	1	1	750.992	1499.97	2	1499.97	0.001	0	13.46	0.045	K	IELLLSQVK	G			File37 Spectrum90367 scans: 33852	126/127	3.253	126	40190000	127	10640000	128	40140400	129	10647600	130	10650200	131	10650200
55	gi|551267|gb|CAA55047.1|	60s acidic ribosomal protein P2 [Parthenium argentatum]	18	13557	2	2	1	1	69636	1	1	1	750.993	1499.96	2	1499.97	0.001	0	13.46	0.028	K	IELLLSQVK	G			File40 Spectrum90367 scans: 33852	126/127	3.945	126	38900000	127	9860000	128	37890000	129	96868800	130	9869600	131	9869600	Quantitation summary for protein	126,128.130/127,129,131	3.309	3	1.02	*

## Sheet: dif_kegg_pathway
Pathway	Related Enzyme	Ezyme ID	Ezyme related Protein Name	Ezyme related Protein Change Folds	Protein description
Phenylpropanoid biosynthesis	lactoperoxidase	ec:1.11.1.7	gi|17066703|gb|AAL35364.1|AF442386_1	-2.59067	peroxidase
			gi|6634773|gb|AAF19753.1|AC009917_12	-1.68919	Ferredoxin-NADP Reductase
			gi|222844395|gb|EEE81942.1|	-1.65837	predicted protein
Phenylalanine metabolism	lactoperoxidase	ec:1.11.1.7	gi|17066703|gb|AAL35364.1|AF442386_1	-2.59067	peroxidase
			gi|6634773|gb|AAF19753.1|AC009917_12	-1.68919	Ferredoxin-NADP Reductase
			gi|222844395|gb|EEE81942.1|	-1.65837	predicted protein
Nitrogen metabolism	S-aminomethyldihydrolipoylprotein:(6S)-tetrahydrofolate aminomethyltransferase (ammonia-forming)	ec:2.1.2.10	gi|167472851|emb|ABZ81047.1|	1.724	pollen allergen Que a 1 isoform
	dehydratase	ec:4.2.1.1	gi|2695711|emb|CAA04703.1|	-1.82815	cytochome b5
Phenylalanine, tyrosine and tryptophan biosynthesis	synthase	ec:2.5.1.54	gi|147822728|emb|CAN61765.1|	-1.51515	hypothetical protein VITISV_025412
			gi|218190658|gb|EEC73085.1 |	2.697	hypothetical protein OsI_07053
One carbon pool by folate	S-aminomethyldihydrolipoylprotein:(6S)-tetrahydrofolate aminomethyltransferase (ammonia-forming)	ec:2.1.2.10	gi|167472851|emb|ABZ81047.1|	1.724	pollen allergen Que a 1 isoform
Starch and sucrose metabolism	synthase	ec:2.4.1.34	gi|3256066|emb|CAA74320.1|	1.501	chloroplast NAD-MDH
Oxidative phosphorylation	ATPase	ec:3.6.3.6	gi|118104|sp|P21569.1|CYPH_MAIZE	-1.75747	Peptidyl-prolyl cis-trans isomerase
	dehydrogenase (ubiquinone)	ec:1.3.5.1	gi|21272|emb|CAA48479.1|	1.53	phosphoglycerate kinase
Ascorbate and aldarate metabolism	oxidase	ec:1.1.3.8	gi|7801655|emb|CAB91576.1|	-1.63934	vacuolar H(+)-ATPase subunit-like protein
Glyoxylate and dicarboxylate metabolism	(Si)-synthase	ec:2.3.3.1	gi|3335060|gb|AAC26997.1|	-1.85529	plasma membrane-type calcium ATPase
Sphingolipid metabolism	phosphodiesterase	ec:3.1.4.12	gi|2546988|emb|CAA75386.1|	-1.52439	2-dehydro-3-deoxyphosphoheptonate aldolase
Citrate cycle (TCA cycle)	(Si)-synthase	ec:2.3.3.1	gi|3335060|gb|AAC26997.1|	-1.85529	plasma membrane-type calcium ATPase
	dehydrogenase (ubiquinone)	ec:1.3.5.1	gi|21272|emb|CAA48479.1|	1.53	phosphoglycerate kinase
Glycine, serine and threonine metabolism	S-aminomethyldihydrolipoylprotein:(6S)-tetrahydrofolate aminomethyltransferase (ammonia-forming)	ec:2.1.2.10	gi|167472851|emb|ABZ81047.1|	1.724	pollen allergen Que a 1 isoform
Methane metabolism	lactoperoxidase	ec:1.11.1.7	gi|17066703|gb|AAL35364.1|AF442386_1	-2.59067	peroxidase
			gi|6634773|gb|AAF19753.1|AC009917_12	-1.68919	Ferredoxin-NADP Reductase
			gi|222844395|gb|EEE81942.1|	-1.65837	predicted protein

## Sheet: kegg website
Ezyme ID	Pathway	Protein description	Website
ec:1.11.1.7	Phenylpropanoid biosynthesis	peroxidase	http://www.kegg.jp/kegg-bin/highlight_pathway?scale=1.0&map=map00940&keyword=Phenylpropanoid%20biosynthesis
	Phenylalanine metabolism	Ferredoxin-NADP Reductase	http://www.kegg.jp/kegg-bin/highlight_pathway?scale=1.0&map=map00360&keyword=Phenylalanine%20metabolism
	Methane metabolism	predicted protein	http://www.kegg.jp/kegg-bin/highlight_pathway?scale=1.0&map=map00680&keyword=Methane%20metabolism
ec:2.1.2.10	Nitrogen metabolism	pollen allergen Que a 1 isoform	http://www.kegg.jp/kegg-bin/highlight_pathway?scale=1.0&map=map00910&keyword=Nitrogen%20metabolism
	One carbon pool by folate		http://www.kegg.jp/kegg-bin/highlight_pathway?scale=1.0&map=map00670&keyword=One%20carbon%20pool%20by%20folate
	Glycine, serine and threonine metabolism		http://www.kegg.jp/kegg-bin/highlight_pathway?scale=1.0&map=map00260&keyword=Glycine,%20serine%20and%20threonine%20metabolism
ec:2.3.3.1	Glyoxylate and dicarboxylate metabolism	plasma membrane-type calcium ATPase	http://www.kegg.jp/kegg-bin/highlight_pathway?scale=1.0&map=map00630&keyword=Glyoxylate%20and%20dicarboxylate%20metabolism
	Citrate cycle (TCA cycle)		http://www.kegg.jp/kegg-bin/highlight_pathway?scale=1.0&map=map00020&keyword=Citrate%20cycle%20(TCA%20cycle)
ec:2.5.1.54	Phenylalanine, tyrosine and tryptophan biosynthesis	hypothetical protein VITISV_025412	http://www.kegg.jp/kegg-bin/highlight_pathway?scale=1.0&map=map00400&keyword=Phenylalanine,%20tyrosine%20and%20tryptophan%20biosynthesis
		hypothetical protein OsI_07053	http://www.kegg.jp/kegg-bin/highlight_pathway?scale=1.0&map=map00400&keyword=Phenylalanine,%20tyrosine%20and%20tryptophan%20biosynthesis
ec:1.3.5.1	Oxidative phosphorylation	phosphoglycerate kinase	http://www.genome.jp/kegg-bin/show_pathway?map=map00190&show_description=show
	Citrate cycle (TCA cycle)	phosphoglycerate kinase	http://www.kegg.jp/kegg-bin/highlight_pathway?scale=1.0&map=map00020&keyword=Citrate%20cycle%20(TCA%20cycle)
ec:2.4.1.34	Starch and sucrose metabolism	chloroplast NAD-MDH	http://www.kegg.jp/kegg-bin/highlight_pathway?scale=1.0&map=map00500&keyword=Starch%20and%20sucrose%20metabolism
ec:3.6.3.6	Oxidative phosphorylation	Peptidyl-prolyl cis-trans isomerase	http://www.genome.jp/kegg-bin/show_pathway?map=map00190&show_description=show
ec:1.1.3.8	Ascorbate and aldarate metabolism	vacuolar H(+)-ATPase subunit-like protein	http://www.kegg.jp/kegg-bin/highlight_pathway?scale=1.0&map=map00053&keyword=Ascorbate%20and%20aldarate%20metabolism
ec:3.1.4.12	Sphingolipid metabolism	2-dehydro-3-deoxyphosphoheptonate aldolase	http://www.kegg.jp/kegg-bin/highlight_pathway?scale=1.0&map=map00600&keyword=Sphingolipid%20metabolism
ec:4.2.1.1	Nitrogen metabolism	cytochome b5	http://www.kegg.jp/kegg-bin/highlight_pathway?scale=1.0&map=map00910&keyword=Nitrogen%20metabolism
